# Supplementary material for: The oldest ceratosaurian (Dinosauria: Theropoda), from the Lower Jurassic of Italy, sheds light on the evolution of the three-fingered hand of birds
Source: PeerJ. 2018 Dec 19;6:e5976. doi: 10.7717/peerj.5976 (PMC6304160; doi:10.7717/peerj.5976)
Supplement: Supplemental Information 2 — ‘Data matrix in Nexus format (raw data) including character scores and character statements of the phylogenetic analysis used in this study’. [file peerj-06-5976-s002.nex]

#NEXUS
begin data;
dimensions ntax=87 nchar=1781;
format missing=? symbols="0~1";
matrix
Euparkeria       100000000000000001000000100000010001000000000000000000?001000100000?0000000000000001000010000000000?00000000000100?000000000?000000000?0000000000000000000000000000100000000000000000000000000000000?00000000010000000?0000000000000?0000001000000?00000000000010001000000000000000000000000000?000????10?0000000000?00?0????000000?????0???????????00000?0000000000000000000000000000000000000000000000000000000000?0000000100000000000000000000000000?000000000000?000000?000000000000000000000000000011000000000000000000??????????1000000010??0?0000001000?000?10?0?00000011000000?010000000?0?00001000000??0??00000000000?00?000000000?000000000??000?00?000000000?10000?000000?00?010000?00000?0100?001000000000000000??0??00?00000000000000000?000?000?00000000000010?000?00000000000000000000?000000?0000?00000?000?0000000000?00??0?0000??00000?0?000?00?00?00000000??0000000000?0000000000000?00000000000000000000000000??00??00?000000?000000?????000000?0?????????00000?0?0000000?0000000000?000?00000000?0000000000000000000000000?0000???00???00?00??000000000???0???00?000000?000???00?0?0000000?0000000000000000000000001000??00000???????000?0?000000000000???0?0?0000000000000000?0000000?0000000000?0000000000??0?0?000000000000???0?00000000?00100000?0000000?00000000000?000?0?00??0??000000000000?00000000000000?00000?????000??0000001000?0??00000??0010000000000?000?0???0?0000000000000000?0?000000??0?????0?0?????00??0?00??00000???0?0????????00?0?????0??0?0??00??0?0??000000?0000???00?????????0???????0???0?0?00?????00?0????0??0???0000??00???0?0??0????0???00????????????????????0???0?????0?????????????????????0???0??????????????????00???0??????0????????????????????0???????0????0?0???000??????????????????????????00?????????????0?00000000??00?0??00?????0?0?????0????????????????????00??0000???????0????0??
Acrocanthosaurus 1000000100011001010011001010000010000010001001110000101111100010011?10001000?0010011000101100001000???000001000000001?01100??10?10???00?????1?1010?10100000000000?0110?00001???1010??00?0000111?1110?101101111110?1100??011100?0010110000000100100100???011110010101?0010?110000101000001010001?0011?011010110110001?00?0?0??0?101?00?0???1001????????1?0?10?00?0100?010010000101000?000111?11?0?101?0000???00010?11??011011?00100100101111001111100111100001101????011010?0??1??1?01???1??01000010000001?000?0?101?0000?01?????????0000100001100?001010000????100001?00?0???0001110??000000110000?000?01000?000?000000000????010101?0010?00000??11?01?111?110100?1?00001101??1??01100??01110???00?0?11????0?0000?000?010011??0000011?0??0??0000??0?01000?000001??1?1?0011??01?00?01?0??111???0001?01000?000?0??0?11000???0101000000000????10??010001?11000010100000?000?00000?10??0?0????0???0?10?0000?000000000100000?0????000001000??00????????101001?1?1000??01?0?????????001??00?011?11?10?1000?0?0???0?????0?0??00??01??0?010?11100?1?000100?11?0?0?01?0??100?1110?00????0?001?00100110???00010?1???0??10101??0?000?0??1?00??1???0?000??0?00000?001?0??0???0101010?011??00000??????00010??0011?1?00?001????1?10?0?0?1?????0?10?00010???00000100??010??0000?00????00??1?10?0010??0?0??0?0?????0?????????????????1000???0??000??0??00?000????0????00????01110?0?00??0101101010?010?11000??01?00111110?000????0?000?01000??0???00??????000???01?00????00110110111000000000???000??00?01010011010?00110000???00??0?01?000001101??1?00??00100??10000?010?00000??000000000???1000?00??0?0??0?010?0?110????????100?01?1?0010011???011?1???00?1??11??101000?001011????0?0000??000000?00??0?????????????0?0?0?0??????????????00000100?????????1000?011000??0??0?????000????0?110000000?00000?100??000?0?000?0?0???000000000101?0?1000??1?0?000??0??0000?
Allosaurus_fragilis 100000010000110101001100100100001001001010100010000010111110010001?010011000000000110000100000010100010010010000000111111000010110000101010100101001000010000000000010001001010100010011000010111110110111101001001100010010001000010101000000010010000000111001010100010011000000100000101000000001?0110101101100011001000110?101?00101??1001??????011100000100000000001100001010001000111011101100011101000001001111011010000100100100111001101100111000001101?0110110100011101100111110001000010000001?100100101100000110????????00001000011001001000001001?10110100000000000111010000000110000?00000000000011000000000000000010100000000000001111100100100100010000011010?1000100010011000000000?0101?000100000000000011??001001110000000001000001000?00110111111000110001000101001011100010010000000000?0000011100000010100000000001011000010011011000010100000?000100000?101000110100011000000000?000000000100000110000000001000??00?000000100000?01100000001?0????????00010000010100011011000000000001000000000011000000001001110001000000000?0010?0000001000011000000??0000000010011001000010010000001000100001000000100000000?00000?00100000000100000?1000001?00001?00000000?10?000100001000010000000000000000000100000001100001010?0000010000010000000000000000?0101000010?00?000000001?0000000000???00?00111010?00100000000?000?00??0?0????0000?001000010000000000110000000111000?001?000101000000000000000?00000??0???0000000?0001?000000000000000000110000000000000000??000010100010100001100000100100?00??000001101101000??011000010000?01000000000000000000000??0000000?00000000000000000000100100100?0?10??000???011?10??00??10110?1000000000010?000000000?1000000?0000001000010?0000000?1?00??000000?0010000001000111011010000?0110000?000011?0?000000000110000000?0000001000?00000?00000?000000010100011??0?1000100000000000?00000?
Arcovenator      ???????????????????????????????????????????????????????????????????????11010?011111?1?01?11??????????????????1?00???00???????10????0?1?1?????????????????0?????0??0?0????????????????????????????????????????????????????????????????????????????????????????????????????????????????????????????????????????????????????????????????????????????????????????????????100?1?0???????0?0?????????????????????????????????????????????????????????????????????????110?1011?10001????1??????????????????????????????????????????????????????????0????1????1??0??????????????????????0????????????????1???????????0?????????????????????????0???????????????1????1???????????????????????????????????????????1?1?0???????????????????????????????????????????????????1??01?????????????1??????????1?0???????0????????????????????????????0??????0?????0?????????????????????0??0?0?????????01??????????00????????1??????0????????????????????????1?????????????????0??1??????????????????1????????????????1??100?10????????1???0??????1??????0???????????????????1??????????????1??????01?0??????1?????????????????????1????100???????????0??????????????????10????????????????0??????????????????????1??????????????????????????????0??????0????????????????????010??????????????????????????????????????????????????1??????????1??????????????????????????????????????????1?????11?01?1??1???????1????????????????????????0?0?????????????????????????????????????????????????????????????????????????????????????0???0??1????????00??0???????1??1??????0110????0????????????????????????1??0?????????000?????????????????01?1????????????0?????????????1??????????????0???????????????0????0???????????11?????????????????????????????????????????????0????????????????????????????????????????????????????????????????????????????????????????????????
Asilisaurus      0???????????????????????????????????????????????????????????????????????1????????????????????0???????????????????????????????????????????????????????0?0?110??000?0?0???0????????????????????????0?????????????1???0????????00?0???0?????????0????1?????00?????1???1???1??1????0??0??0??0?0???????????????????????????????????????????????????????????01??0?????????????????????0???????0000111??????????????0????0??0????00??????10?00?10100?0??11?0?????0???0?0??0?0?0??????0?????0?000??0?????????????1?????????????????????????????????????????????????0??????????1???????1????????????????????0???????0??????????1????????0????????????????0?0?0??????????????????????????????????????0???????????????????0??????????????0?????????????????0?0????0??????0???0????1?????????????0???????????????????????????????????00????????1?1?????0????????????????????0????????????????0??????????????????????????????????????00?????????????????????????1?????????????????????????????????0??????????????????????????????0?????????????????????????????????????????????????0???????????????????00????????????????????????????????????????????????????????????1??????1??0???????????????????????????????????????????????????????????????????????????????????0?????1????11????????????????????????????????????????0????????????????????0?????????????????????????????????????????????????????00??0???????????????????????????????????????????????????????????????????????????????????????????????????????????????????????????????????????????????0??????????????????????????????????????????????????????????????????????????????????????????0???0??????????????????????????????????????????????????????????????????????????????0?????????????????????????????????????????????????00000000???????????????????????????????????????????????????????????????????
Austrocheirus    ???????????????????????????????????????????????????????????????????????????????????????????????????????????????????????????????????????????????????????????????????????????????????????????????????????????????????????????????????????????????????????????????????????????????????????????????????????1???????0?????????????0??0?????????????????????????????0?????????????????????????????????????????????????????????????????????????????????????????????????????????0??????????11??????0??0??0????0?1????????????????????????????????????????????????????????????????????????????????????????1?0????????????????????0???????????????????????????????????????1??????????????????????????????????0????????????????????????????????????????????????????????????????????????????????????????????????????????????????????????????????????????????????????????00?????????????????????????????????????0?1??????????????????????????????0???????????????10????1??0????????????????????????????????????????????????????????????????????????0???????????????????1?00???????????1????????????????????????????????????1?????????????????01??????????????????????????????????????????????????????????0???0??????????????????????????????????????????????????????????????????????0?????01?????????????????????????????????????????????????????????????????????????????????????????????????????????????????????????????????????????????????????????????????????0???????????????????1????????????????????????????????????????????????????????????????????????11??????????????0?????????????????????????0?????0???????????????????????????????????????????????0????????????????????????????????????????????????????????????????????????????????????????????????????????????????????????????????????????????????????????????????????????????????????????????????0??
Baryonyx         ??0?1?00001001001000??????1???????????????0010?0???01?010?0101????????????1?0???1?1??????00?1???0?0?010??????0000?1?00?10??00?1?10???0???1??????????000000000?000?111??000???????1000??1??????1??1???0011?10111110000010011??110110101?000010001??10??0?0?111??????10??000100?00101?000?1?100?00001????????????????????????????????????????0?1???????????????????????110?1?01??????0??????1????????10?1????0??????1???0?1?1???????1000?0?????1??0100?111000??1?0?????????00????0??????11?????????????????????????????????????????????0?0?0??1??0????1?00?00????1??????00??1?001??0??????0?001????????1?1?0010????00??01?????0??0010????0???????????1?1010??0?0??0??01?????0????????10111??10?1????????1??010???0????100?0??1??0?????011??0??00?0000????00?10?10?111?????11101?1??1?0?1101??0000???0?????0????00?1??0???0000?0?0????0?00????01??0?00?1?????0?????000??1?1??01??110?010?????1?00?????0?????10??10?0??00001???1100??0?????????????00??0???00??0?????????????????01??0?01?0??1????0????100???000?000000?0?0??????0???1??????000?0?01?1?00???0???????0???011?1???1??0?0????0??1011???????000????????1111?????0000110?0??????0????????000?100?????1?????0??100?101???0?????????1???????10000???1?00??1???0????1?0????????0?111011?11???1?00?0??0?????0??0????????10???000?????00????1????0???????0???0?0???100????????0?000??0?????????0???????????00?????01???????1?0???0????10??????0?00101???00??0??0??0????1????????00?????????0??0???0???0001????????0??0?00??????????????????0??01?010?1??0???????????????1????00?1000????111??0???0???0??0???????0?0?????????01????00?1?0??????0??1??0?0????1??0???1???1????????0?101?1??????00???1??00000?1??0??0???00?10?00?????????????0???0???????????0??????????0?????0??1??0????????0?0??0111????????????????0?000???????????11????????????0??0?1???1???10010001011??0?1?0????????????????????
Berberosaurus    ????????????????????????????????????????????????????????????????????????????????????????????????????????????????????????????????????????????????????????????????????0????????????????????????????0?0?????????00?0?1000?0?????0?1??1?0???????????????????????????????????????????????????????????????????0??????1??????0????????00???????????????????????000?????????????????????????????????????????????????????????????????????????????????010001?01????0???1?1?0?101101?0?1?????0???????????????????????????????????????????????????????????????????????????????????????000???0????????????????0?0?????????????00????????????????????????????????????????1??????????0???????????????????11?1??????1???1??0??????????????????????????????????????????????????????101??0?1????????????1??????1?????????0??????????????????0????????0????????????????????????00????1???????????0??????????????????????0???????????????????????????????0?????01???????????????????????????????????????????????????????????????????1??????????????????????????????0??????????0?00?????????????0??????????????????????????????????10???????????????????????????????????????????????????????????0?????????????????????????????????????????????????????????????????????????????????????????????????0?????????????????0????????????????????????????????????????????????????????????????????????????????????????1?0????????????0?????????????????????????????????????????????????????????????????????????????????????????0???????????????????????????????????????1??????111??????????????0?????????????????????????0?????0????00?????????????????????????????????????????0????????????????????????????????????????????????????????????????????????????????????????????????1?0????????????????????????????????????????????????????????????????????????????????????????????????
Buriolestes      1000?001000000000?00??010011??0000000010100000000?00000000100101110??0?01000?00000100100001?00100?0?00?00001001?1???00100?00010?????10??0?1??00?000?0?00000000000?00001000000?00?00000?1000000?0?00??0?000110?110000000?0???01?0?100???00001010?0?1?00??00?100010?0???????0???00101??0??1?10??0???????????????????????????????????????????????????????000?0000?00??????0??0????0??0????00001101000000000000?0001001010????????????11?00??01?00010110100?000000001000??10??00?????0????????000?0???0?????11???11??000001??1??????????0?0??0?00???????0??0000?00?111?10?0????00?????10????000000???????0??0010?000?00??00000???0?00?0?00?0?00??00????????10??000??????1???10?0??100??0?0????0?????00????1??0?0??00?0?0??0?0??0??0??0??10?????0?000???????0??1?0?11010?1?11?0?0???1???1?010?0?00100100?0??0???0?0????0?000?000??1000?0000????????100?001??????0??????????0???0????10?0????0??0?100?00????1??001????0?00000???001??0????????0??0?0?00??0?0?0????0????????????????0???0??100?00??000??0???0?00000?000?000??1???11????110?????0??0??????????0???????????????1???????????????001111??0???????1???0?00??01??0?00000??0?????00???0?0??0?????????????00?????000??0?000??0??????????0???00?0???000?0???????0????0????0???????????????0??0???00??010?000??00??0110?????00??1?00?????00?????????0???????????0????0?0?????????0???0???????0???????????0???0??1?0??00???????00000?000???11???0??1?0000?00????0??0?????0?000?????????0???????0???1???????00?????????????????1??0???????0??0??????1?00111??00?????00??????0??0???0???0????0??0???????0?0????0????0?0001???0???00??00?0????0?????10?000?00?????0???00????00??010??0??1?1??????00?????0?00????11?0???????000????0??????0??0?0??????????1????0???????0??????0????000??????????????0????????????0????????????0?00000000??0000?0????0??????????0?0??0????????????????00??0???????????00????
Ceratosaurus     1000000100011001010011000001000000010010100010110000100110100101010?00001000000000110000000000000?0?00?000000100000001?11?0?010000?0000???0????00??10000100001000?0010000001??0100100??100000?1110110001101000110?11001000100011101111000010010000100?0?011110010001000000000000001?0000101000000010???0???01011?????00?0?0??0010010????001???????????1??000000000000010010010000?00110111111010?1?000110??00?01101010011?1010?00010?00011??01000110110?00000111?00101101000?11001000111??00?000000000??10001??????????????0????????0?0000?00000?00?1000000?00?1010?0?00?0000010011?0?000000?110?0?100101000?00100000000000??1?00?00?10???0???0????01??0000100?01??00?000?01??100?00?00?1?10????0??01?101??000?0??0000000010??000001110000??000110??00000?000101111?10011100?0?1?10100111111110001000??00?00?0??001000????0?010000?000??1??0001010101??0?00000?0??01??001010??01000000001000??0000?0000?010?1?1100?000001??01000001000??10?01?00001010?0?0000001000?0????????00001000110?0????0000?010000001?010000001111100000?01???1110000000000?00?0?0?0?00??00001110?011???000010?0100110?0?01010??10?????0001100?0100011100010100?0000???0?0??00000100?01?1?0010?00?001??100?0??????00000?000????10??000????1?0?00?000?????0?00?0?0001?00100011?01000??0000?00??0?00?0101000000000?00??????0??0??0????0???01000100000?01000000100?00?00?????0????00????0000?00?00?0??1??100000000??1000??11?001101?00001????0000000?000??????????0?????0???00?00?00000??00?00001000?00?0?0??00??00?0100?000010000110?0001?1?00?????00100000110000??0000000101100?00???00000?000000000?????00?0?0??0???0?000?0???000????0?01??000??10??0?0???0?1?10??????000?0?100010?000?00?0?????000?100?000??0?0000000000??110000?0?1?????00???00????000100011001100100??011010??0000?11??????0000?111?0000??00000?1000?000000?0??0?0???001000001?01?0?0??0000?0?100?00??0?0??
Chilesaurus      ??10????00?0??????????????0????????????????0???????????????????????????????0?????0????1???0??????????????????????????????????1??????????????????????0100?1000?00??00???0?????????????????????????0????????1????0???00???0????0?01?11????????????????0?????1?10?0010100?00?0?0?00101???????1?0?0?000??011?1011011???000000?0010??01?0??????1000????????1?????????????????????????????????111000?001?0?000001?00?10?1??0010?0001111010000?1?10?111010?1?1??1???1000?00?1?0100000??01?001?00???010???0000?111?0??0??001?01?0????????????0??0?????1???1?????????????1??1?00???????1?1??????????0????????????10?0??00?10000??0?????0?1??01??????1?00?0?00???????00????0?????0?1????1??01?1????1??????00??1???0???10?0??0??0??0?????00???0????0??????0????1000????????????1???11?00??0?????0??11?0?????????????0???000??????0????1???0??1??00??0???????00???????0?101?00????????????1?0?????0??0?0??1????????????????????????????????1?0?000???0???0?????0?????010????????????????????0??000???????????????0?0??????????????0???0??????1???0??0????0?1????0?????0???????????0??????????0????01??????1????1???1??0??00??0??????0?1?????0??????0?00???0?0??????010???0???0?????????1??1???0???0??0?0??????????????0?????100??????????????0??????10????????0?0??01???0??0?0??????0??10???????????0????0??????????????????????????1????0?10??????00??00??0????????????????0??????01?????00?0?0????1?0??????????0?????0?????????????0????????00?????????????1??0???????????????????0?0???????0????0????????????????0??????0?????????00?????????0?????0?0??0??????????00???0000?00??????0????????1??1??0??1??????????????????0???????????1?????0???????11????????0??0?????10?????????????0???0??????????????????0???????1???????????????????????????????????0????????????11??0000?????1???????1???0?0010???????????????????????????????????0?????????????0????0??
Chindesaurus     ?????????????????????????????????????????????????????????????????????????????????????????????????????????????????????????????????????????????????????????????????????????????????????????????????0???????????01??????????????0???001?0?0??????????????????????????????????????????????????????????????????????????????????????????????????????????????0?0?0?????0??????0?0???0??0??0???00?101?0?0100001001?000?10?01???1?????0??????????????01??011??????????00?1?????1?1??000???0?00?????????????????????????????????????????????????????????????????????????????????????0????????????????????????0????0????????00????????????????????????????????1????????????????????????????????????0???????????????????1???????????????????1??0???????????????0??????????1????0???0?????????????????0????????????????????????????????0???????00???????????????????????????????????????????????????????0???????????????????????????????????????????????????0????1?????0??????????????????????????????????????????????????????????????????????????????????????????????????????????????0????????????????????0???????????????????????????????????????????????????????????????????????????????????????0??????????????????????????????????????????????????????????????0??????????????????????????????????????????????????????????????????????????????????????????????????????????????????????????????????1???????????000?????????????????????????????????????????????????????????????????0????????????????????????0?????????????????????????????????????????????0?????????????????????0?????????????????????????????????????0????????????????????????????????????????????????????????????????????????????????????????????????????????????????????????????????????0????????00???????????????00000000???????????????????????????????????????????????????????????????????
Coelophysis      1010?0?1000010100100110110100?00010100100000000000001?0100000001??0?100010010001?01?1010000?0??000?0?1???00001?00?1?00010?01010?00?110?0??1???1?1?0?0?0000000?000?0???000?00?0000???????000?0????0?1?00010100?11000000?00?1?01100010?0?000100100??1000000011000100?10??0??1?0??0?00000?010100?0?00?0001101001011000100010?01100000000?000010?1??????011?000001??001??010?100?0010?000??11111101001001001000?000101?110110?00101?0?10100?1110010001101010?00??000???10??0?00??1??0?100???00111?0?0?0100001100?10??0?1100?01???????????01?00001?00??000???101??0?111?0?00?????001??1?0??0?000??010???1?1111010?001000001??0?0??00010100??????0?00???0????1?0?1?0??00??0?1?11?00?10??00?000011???0?0???001???10?0?00000?0000100??00??0010000??0000????0?0?00?110?011?1?1000?11001?000011011?1111100?1?011????00?0001?00?00000010100??10000?????0?10??001??0?0?000000001?10???00?0010?01???0?000000?00??0?1?100????00??0??0???1???10??0000??10??1000?00001??000000????1???????????1?001001001???1?00?00000?0?00000???00?0????011?????1?????0??00?0?00?000?????000000?0???11??00????010?0??011111?00????1?????0???000?0??0?000000?10?0??00??00???00??0???????1????0???00???000000??00??0???1??0?0?0??010?001???00????0??0000?????????0?000?00?100?0???0?000100???0?00??0????00??1010?0000?0??0???00??0??????????????0?0??00010??1?1?1000?0??0???0??????????00???000??010?00?00????10000??00?0000???0?010?000000?01??????00?00??0???0???000?101000?00?01??01?1?00??0??00??1??00000?0????0???00?001?0??10010111?10000?1?00??????0???00000?00???1??10??000000?00??000??0?0?0000?000??0????0000?0?1?0???0?00000?00010??0??10??0?00????0?????1?1??????10???0?0?00?0??11?00?1?????00??0?0??00????00?0??????0??00????1?0???0??0??????00?00000?????????10??000???????0110000?0000?0?00?110000000?00?000100??000?0?????0????????????????????10??10??0?000??0??0000?
Condorraptor     ??????????????????????????????????????????????????????????????????????????????????????????????????????????????????????????????????????????????????????????????000?0?0????????????????????????????0???????????1110011000?001??0?00111?0000?????????100?????????????????????????????????????????????????????????????????????????????????????????????????1?0000??0??????01011?01?00???0?000??10111????0001?01?0??????10?001???00???0?10?000?1??0????10?11100?0?010?1?010??0?????????0???????????????????????0100??0????????????????????????0????????????????????0?????????0??1?0??0?1??????????0?????????????????0???????0???000?????0????????????0???1?????????01???????0????????????0????1??0?0??????0??01??01????10??0?????????????????????????0???0??????????????1????????0????????????????????????????????????????????????0????0?????????11?????????????????????0??1?????????1?00???0?0??????????????????????????0?????????0??????????????1??0????00???????00?0????????????0???????0????????0?????????????????00?????????????????????????????0????????0??????0??????10?00????0????????????????????1?0????????0??????????0??1??????????????????????????????0????????????1????????????1?????????????????????0????0?0????????????0???????11??0000?00??0??0??????????????????1????000?1??????0???????0????????????????????????????????0???????????????????????????????????????????????????1???????????1000????????????????????????????????????????0???????????????????1???????????0???????????00???????????????????????????????????????00?0??????0????????????0?????????0???????????????????????1????????????010?1?????????????????????1????0????????????????????????????0??1????????????????????0???????????????????????????????1????????????????????0???0?????????????????11000000?????????????????????????????????????????????????????1?????????????
Cryolophosaurus  1??????????????????????1????????????00????100001???010010110111?010?101010?1?00??01100?000100000010?01?0000001100??0000?10000?0000??10???????????????0?????????????????0???0?100?????00??000101??0?0?????????0?10?0??0???11001??1000?0?00???01?0??10?????0?????0???????1??11??0?00????00?0?00?0???????????????????????????????????????????????????????????0?0?0??????????0??0?000??0?0?0??1?1?10??????0???0???010?1?0001???0??????10?01011100100011?1?0?000?00?0???1?1?010???11?0?011??11???????????????????????????????????????????????0??001?0?00?1?1??0???0?1?1??1?????0?001?101?????100?11?0???00??0???0?0?0000??????0????????0????0?????????1?0???11?110???????0???1??????0???0?0??0?1?0???????0??????0?????00????1??1????????1??????????0????????0????1101????1?0111????????01????????0?0000000?0??0?0???????000???00?010??0?00??00??001??10?1?????????????????????1?0??0?????0????0?0??0?????????0000?0010?????0??????0????????????101?00????0?01??0??????????????????0?0????0?????????0?????10?0???0????0???0?????1?????1?????1?0???????00???????????0??????0??????????????0??0???????????????10????????0???0?0000??????????????0?????????????????0???????????????00??1?????????????00???0?????????????????????????????????????????????1??????????????0??????1????????????0????????????????0???????????0??????????????????????????????????????????????0??0????????????1????0??????????0??1???000?0??1????00????0?000????????????????????0??0??000?????0?0???????????0???????????????????01?????1??00?0?1????????????0?10???1????01?0??00????0?0????0?????????????0?????????????????00??????01????0?????1??????010?00?????0???????0???0???????0???????????????????0??0???????0??????????0?????????1????????????????????????????????1????????0?????0?????????????????????????????????????????????????????0?0001???11???????0??110??????????????
Daemonosaurus    ?100?0?000?0?0?00?010000?000??11000000?000000?0??0??0?0000?0001111??????1???????????????????????????????1???0???????????????????????????????????????0??0?000?0000?0????0??00??????????????????????????????????????????????????????0????????????????????????????????????????????????????????????????????????????????????????????????????????????????????????????????????????????????????????????????????????????????????????????????????????????????????????????????????????????????????????????????????????????????????????????????????????0????????????0?????????????0??????????????????0???0???????????0???0?????0??0?????????1???????????????????????????????????0??????0???0?????0??????????????????????????????????00????0?????1?????????0????????????00??1???????????????0?????0????????0?????1??????0?????????????????0????????????????????????????????????????0?????????0??0????????????0???????000???????????0??????????????????????????????????????????????????????????0????0??????????????0?????????0???????????0?????1??????????????????????????????????????????????????????01??????????????????????????0?0????????????0??????????????????????????????0???????0????0?????????????0????????????????????????????????????????????????????????1?????0???????????????????????????0???????????????????????????????????????????????????????????????????0?0?????00????????0??????0??0??1???????????????????????????????????????????????????????0?????0????????????????????????????????????????????0???0?????????????????????????????????????????0??????????????00???00????????????????????????????????????????0????1????????????????????????????????????????????????0????????????????????????????????0????????????????????????????????0?????????????????????????????0?????????????????????????????????????????????????????0??????????????????????
Dilophosaurus    10100001000000001100100010100000000000100010000??0?0?00101100?11010?100????0???????100001010000001000001?01000?00?0000110000010000000001???????0???10000100001000?0100000001?001000?????00001?10100??0000010011100000000011?01?01011?00000100100??100?0?001100000001000000100000001000001010000?0000??010?001011??0000010000100000100001000001????????100000000?00000010010?00001?00?00111111010?1??100100000?010?1100010000001?001000001110010001?010000000010110010110100011100??001111??01100000000000000010?1??1100?0110????????00?000?0011?000?1000001?00?1000?0000??0000100110??0010000?00?0?00111?000?00100000000000000000100??0?0?00000?00?001?11011?0?00010?0001100??10000000?0011100??00?01?1?0?001000000?00110110??000001??00?0000000???001000?111?01??111001110000?0?1?101111111?10?01000?000000?000001?0000?0010100?0?0?0000??00110??011??00000000?0000?0001100??0100010000000011000000000?000??00000?000011????00000?000??0??010000??000?1?000000?000??????????0000010000000????0??????00???00????000?0?1???11000?11??1110??0?000000?00?010?0?00001000?010?000???0?00??0011111??00???10010000000000000000?00000000000000?0000??00?0???????100000?1?0010??00000??????0???1??000000000????10?0000????0?000??000?????000000?1000?000000000010?0??0000?00000?00?01010000000?0?00???0?????0???????0???00000000000?10101000000?00?00?????0?????0????000?000?00??0?????10??0??0111000?????100100000000?????0?000??000??????00??0???00????0??00?????00????00001000000?0?0??00??0000100?00?0100001?000?00?0?????????0?0001010000001011000?01000??????0?000000000000000??1?00?0000?????0000??0?00????0?1?000?1???0????00?0???001?1???????0???0?1?0???0?0??00???????000??100000??0?000??00000?0???0?0?1?0?????00?????1???0??10????????001?0??0?10000?0000000?00000???0?1?0000000?000000100??00000??0?00?0???000000011000???10???00??0000??0??0?0??
D_sinensis       ?00000?1?01011?00?0?1100100???00100000000010101?0??0?10111?001??0?0?101010010?010111?000?00?0???00?????01000?01000000000?0000100100000?1????????????00?00?000?0?0??00?0000??????00??????0?????0??0?0????0?1?0?01??0??????????01?0001???0????0100??1???0??01????1?0?????0??0???????1??0??10?????????????????1?0?????????????????????0??????????????????1??0?0????000??01??1??0?0?0??0?0?01?1110100???1?1????0???1????11??0010????0??00????110??10011?1?0????????0???1?1?01???????????????????10???00?????11??????1?1???????10??????????0????00?1?????1?00001?????????0?1??0???01?????????0000???????0?1???0?0?00??00???0?????????0??1???0??0?0?0????0????1??10???????0?????11???0???0?0????????????????1???1??????????????0????0???1?1??????10000?10???????100??11??????1?1???????10100??11?10??0???????????0????1?0??00??0???0????????????????101???1?????????????????0??100??0?0000??????0???0?0?????1?00??00000??000?10??????0?0??????????1?0??1?0??00?1?0??0?????????????????1?000100?0??????????00?00??010?0??????001001?????1???1??0????????0????00???0???0??????????00??0?1??0????0011????????????????????0?0?0???0??????????0????????????????????????0?????00??0????????????0?????0???0???100????????0????0?0?00?0??????????0??00??00?0?1?0????0?????0000?0??????????????0?0?1?0?00???????????????????????00??0?0???1????0????????????????????????????00???0??0???????10000?0?0?01?????00?1???0000000?????000?????00??????????????????1?????0??????0??????0???????????????????????100????????001???00??????????????000??00???000?010?0???????000????0??????000???00?????0??0??????1?????0???000?????????????0?0??0??0?1???????0???????0??????0???????????????????0????????????????0????????????????????????????????0???????????????10???????????????0????????????00??????????00?0??????????????????????????????????????1??????1???0???????????
Diodorus         ???????????????????????????????????????????0????????????????????????????????????????????????????????????????????????????????????????????????????????0??011?00?010?1?0????1???????0????????????????????????????????????????????????????????????????????????????????????????????0?0?00?000?0100???????????????????????????????????????????????????????????????????????????????????????????????????????????????????????????????????????????????00010100000?00???0???????????????????????????????????????????????????????????????????????????0????????????????0?????????????????????????????????0??????????????0?????00????????????01??????????????????????????0??????????????????????????????0????????????????????0??????????????????????????????????0????0??????0???????11?0??????????????0???????????????0????????????????0?0??0????1?1?????0???????????????????????????????????????????????????????????????????????0?1????????????????????????????????????????????????????????????????????????0?????0?????????????????????????0????????????0000?????????????????0????0????????????????0???????????????1????????????????????????????????????????????????????????????????????0?????????????????????????????????0??????????????????????????0????0???0??????????0????11????????????1????????????????????????????0??????????????????????????????????????????????????????????????????0?????????????????????????????????????????????????????????????????????????????????????????????????????????????????0???0??????????0??????????????????????????????????0?????????????????????????????????????????????????????????????????????????????????????????????????????????????????????????????????????????????????????????????????????????????????????????????????????????????????????????????????????????????????????????????????????????????????????????????????
Dracoraptor      ??1000?10000?0????????????1??????0?1???????0??????????01?0??01??????????????????????????????????????????????????????????????????????????????????????????00??0?000?0?0????????????????????????????0????????????0??0??????????01?0??0????????????????????0??????????????????????????????00?00???0?00??????????????????????????????????????????????????01???????????????????????????????0??????????????????????????????????1?1???????10000??11??1?0?1??1??????????0??????????0??????????????0?0??0?0?0????010?01?0????????????0????????0????0??????0???0????????0?11????0???????0???????????0?0????0?????0??0???????00?????0???0???0??0???????0??0???0?????????????0????????????????????0????1?????0????????????????????0??0?????????0??????????0?0??????????0????1???????????0?0?1?0?1?????????01??????????????10???????????????00???0??00???0??????0?1??0????????00??????????????0??1???0??1????????????????????????0???????????????????????????????????0???00???00?????????????????0??00?????????????0?????????????0??????????0??1???????????000????0???0?????????????1???0??????????????????0????????????????????????0?????????0??0?0?????????????????0???????1?0?????????0?????????????0??????0??????????????????????????????????0?????1??????????0?1?????0??????0???????1????????????????????????????????????????????????????0??????????????????????0????00???????0??????????????????0????????1???????????????00???????0?????????????0???????????0?????????????????????0???????0????0???????1?1????0???0??????????????0??????????0?????????????????????????00??0?0????0?????????????????0??????????????????0??10???????????????????????????00???1????0??0??0????????????????????????0???????????????????????????????????????????????????0?????00?????????????????????0???????????00??????00????0???????????????????????????0??????????????????????
Dromomeron       ????????????????????????????????????????????????????????????????????????????????????????????????????????????????????????????????????????????????????????????????????????????????????????????????????????????????????????????????????????????????????????????????????????????????????????????????????????????????????????????????????????????????????????????????????????????????????????????????????????????????????????????????????????????00?000000?10000?0?0?0?00?01000??101??0?0001?0????????????????????????????????????????????????????????0?????????1????????????????????0???????????0??0?0?0??????????0????????????????????????????????????????????0??????????????????????????????1?????????????0???1???????0???????????0??0??????????????????????????0???????0000???????????????????????????????????????????????11????????0???????????????????????????????????????????????????????????????????????????????????????????????????????0??????????????????????????????????????????????????0???????????????????????????????????????????????????????????????????????????????????????????????????????1???????????????????????????????????????????????????????????????????????????????????????????????????????????????????????????????????????????????????????????0????????????1??????????????????????????????????????????????????????????????????????????????????????????????????????00??0?????????????????1????????????????????????????????????????????????????????????????????????????????????0?????????????????????????????????????????????????????????????????????????????????????????0??????????????????????????0??????????????????????????????????????????????????????????????????????????????????????????????????????????????????????????????????00??????????????????????????????????????????????????????????????????????????????????????????
Dubreuillosaurus ?01000010000?0010100110010110001100100101??0????0?????011100?11001??0000100000000000000000010?????????00?000??00000000??000???01????0001????????1??10000000000000?010000000?????0101???10???1????11???????????1????????????0?0??01010?000?0?00?0??1???????1?0?01??????????????0????????????????????????????????????????????????????????????001????????11???00???00000010?1?000001?0010???????????????????????????????????????????????????????1?0010???0??0??01?000???????00??????1??????????????????????????????1?????????1???????????1??0?00??????00?0000????????????0??0?0??1??11?0????000?????????0???0???0???00??000????????01?????0??0?0????0??0?010???0?1?????????0?10???0???000????????????????10?0?0??????????0??1????0???0?1???????00?1?01???????????01????1?????????0?0101?0????????0?11??????0??1???????????0??0??1??0??0???????0???0?0011?10???0???????????0?000?0??0?0???????1???0000????0?1?000?10???000?01??000?0???????????0?????0?000?0????000??????????????0?0?10?0?0001????????0??0????00???0??????0???10?1???1??1???0??????????????????0????????0??0000????????0??0?00??0??????????????????????0??0????????0???1????????????????????????0?????0???????0??????????????00???????????????????????????0???????????00??101???????0????????0??000??0????????????????0???0??0??????????????????????????????????????0???0????????????????????????1?0?00?00?0?????11000?00???1??0??00?0???0??0000?????000???0?00???????00????????????0??0??0???01??????1????????00????????????1?0????????001???0???1?0??????????00??011?0?????0??????????0??????00???0??00?00?0????00??0????????0???0???00?????????0???0??0?1??????????????0????????????1?????????????????????????0??????0???0?????1????????????0??????????1???0?000?0??????????00????00?????0?????????????????1?000000??00?0?????????00??000?0??????????????????0?1??????00??????????????
Duriavenator     ??1?????000?1????10??1??????0????0110??????0?????????????????????????????????????????????????????????????????????????????????????????????1??????????0000000000000?010??000???????1???????????????????????????????????????????????????????????????????????????????????????????????????????????????????????????????????????????????????????????????????????????????????????????????????????????????????????????????????????????????????????????????????????????????????????????????????????????????????????????????????????????????????????0?????????0???0??????????????0?0????????????????0?0?????????0???0???????????10?????????1?????????????????????????????????????????10??????????????????????????1??0????????????????????0???0???1????????0?01???????00??????????????????1??1???0???????????????0??0??????????????????????????????????0???????????1??????????????0?1?????????????????1????????????????????????000?01????????????????????????0?0??????????????????????????????0???10???????????????????????0?????????????????1?????????????????????????1?????????????????????????????0?????????????????????????0???????????????1??????????????????????????????0??????????????????????0????????????????????????????0???????????10????1????????????????0??0????0????????????????????0????????????????????0????????????????????0????????????????????????????1????0????????????????????????????????????????????????0???????????????????????????????????????0????????????????1????????????1????????????1???????1????????????????????????????????????????????????????00?????????00??0???????????????????????????1???????????????????????????????????????????????????????????????????????????????????????????????????????0?????0???0??????????00????01????????1??????????1?????????????00???????????00??00?????????????????????0????????????????????????
Elaphrosaurus    ?????????????????????????????????????????????????????????????????????????????????????????????????????????????????????????????????????????????????????????????????????????????????????????????????001?????????000110000000100?1100010?10000110100??100?0?000??0010?1100?0??1???00000??10011100??????????1???????0?????1???????00???1?????0?????????????1?0000?11?00?0?110?00000010?001?0111111010110010110100000100101001???100??0010?0101010010001011100100??11100010010000011??01?00??11??0?110000100001?001??0????1?00????????????0???1?????0??0????????0??0?10?0????1??000?0000??????????0?10?0?10???1??0??01?00?????1?00?0?0???11?????????00?0100????0?0??11?????00?????????0?00????0?10?0??0?010??00??01?00?00?00?????????????1???????????????1??011?????0???11??10?010??????????1101100?????????00?0???0???????????00?1??0??10?1?00???0?1?????????0?????????0??0????????01?10???101???10????0001???????????????????00??01?????0???1?101?00????01????0??0?1?0?0?????????00??????1??????0?0?????????????????010?001??????0???????100??00?000????????1???11??1????1100000???0?0???00???11??1?????1?1???0???0000????????1??10?01?????0?0????0?????????10??0???00????1??0?0??1???0???0???000???0?????1?10?000?10010??????1?????00??????????10?1001??0101?00?0?0??0???000?01110?0000???????????????0????????????????????00?01100????00?00????????0?????????????????????????????????????00?0???????0?000?????1????????00???????0???????0?????????0?0?????????????0??000000??????1??????0??????0?????0?????0???0?01??????0????????????001??11??1?00?11????????0000?0???000????????????00?????0??0??1????010101?0?1?1??????????????????0?00?????1??00????0???000?01???0?000????0???00?????????????0???000?????1?????00?????1???????????????????????0???0?0?000???????????????11100000????0?????00??????????0??000?????????????????0?????????1???0??0?0??
Eoabelisaurus    ???????????????????????????????????????????0??????????010111??100???000???0???010?1?0000100?00?0????1??1?001?1100???00??0?0?????????????????????????????10???????????????????????????????????????0?0??????????111?10001??1???0?1??11?1?0?0?00100??1??????011100100?1??????1?0?000?1??100100???1???10???0????1011?????00?0????00?0000????0?1000????????1??00?????00000110?00??0000?0?01?11111101001?0?01101?????111???1010?001?0?0010000?1?10??000?1?1????????11?0?01??101????????????????????10???0???0011?0??????????????11?????????0??00?00?????0?0????00?00?11?0?1??0???00?1???1???????0??????????????????001?00?0???0??????0??0???????????0????0?0?1???100?????0????1?????10??00?0??11???00?0???1???1??000?0??0??0???????????????????????????????001???????1??1???????0????????1??1101?0?00??0?????0???0?0?0?????0??????0??0?????0????????1????1??????0??????0?????????????1?0??0?00????000???0???????0?1?1???????????????11????0???????1??0????0????0?0??0?0?????????????0????001??0???????????10?0?000?0??01????1???0????????????10??????0????0?????1??????????1?0??11?????0?0??????????1????1????11????01???????1000?0?0110???00??0??????0???????1??0?0?????????0??0???????????1??????0?0????????????????????????????????0????????1????????????1??????100?????0??0?1100??01??????????0??????????????????110????00???????0??0?0?????????????????????????0????????0??????0?????????1?????????0?101???????????????0??00????????0????????????????0?????????????????????0?????????????0???????????????0?0????1???0?????0?????0????0???01???10????0??1??????????1???????0????????????????????????????00????????????????0???????????11?0?????????????0??????????????????????????????0???????????????0???????????????????????????????????????????????0???????????????????0?11100000???????????????????????????????????????????????00???0?1????????????
Eocursor         0?????????????????????????????????????????????????????????????????????????????010?0???????????????????????????1???????????0?000?0???????????????????0??011000?010?1??010?1000????00?????1?1?0??1?0??????????????????0????????0?00000?1?00???????????0?????1?00?1000???????????0000000000000000?????0??????????????????????01????????0??0??????????????1?????????????????????????????????111110000100?000000????10?10010????00???1?10?00?00??11100100110?100??1000?10??1010?01????1????????00?10?0?000?1011??????????????????????????????0?????1???????????00??????????0???????0????????????00????0?00??00??0??01010?????00?0?0?0???00?????????0???0????????0????0?????????????????????????1?????0?0???????0?0??0?0?000????????????????????????0????0???01?????0????1??0100???????????0??01?????????0????1????????????????00???0???10?1????????0?????????????????????????????????????????????????????????????????0?????0????????1????????0??????0???0?????????????????????????????????0??????0?0???????????????????0????????????????????????0000??????????????????????10??????????????00???????0?????????????????????????????????0???0???1?0?????????????10???????00????????1??????0???0????0????0?????0????0????????????????????????????0????0???1?????0??????00??00???????????0????????0???????????????????10???0??????????????????????????????????????????????0??????????????0?????0????1??????????????????10?0???0????????????????????????1???0??0????????????????????????????????????????????????1???0?0???00??????????????????????????????????0???????????0?????0??????????????????0?????????????????????????????????????1??0???????????0????????????0?1?10??????0??????????0?????????????0????1???????????????????????????????????????????0?????????????????????????11000000????0?0?????????????????????0??????????????????????????????0??0????
Eodromaeus       10?0?0?100?0?0??0?001000?0?0??0000000??0000000???????????0?????1??????0??????????????0????????????????????????????????1??????1?01?????????????0?????00?0000001000?000?100??0?????????????????????0????????????11???00??0????01?0??11???0??000??0??1????0?01000?10?????????????00??0??0?01?1???0?0000?001?0000011??00????0????0??00000??0000??1????????1???00???00??0??????0????0??0????00?111???0?????????????????1??0011?00001000?00????01??????11?1????????0?????1?0???00???0???0???0??10?0????????????1????????00???????????????????????1????010?????0???0???????0?0???????00?????????0???????????0???0???0???00??00?????????0?0???????00????????00?????????????????????0??????0?????????????????0?1??????????1??????01????0?????1?????????????????00??00?????????????01??????????0?????0????????1?????????????0???0??????0????????????????1????0???????0?0??0??0??0?????????00????????0?????0???????0???????????000????????0??0?0???00???000???0?0???0?0????????????????????00????????????????????????????????????????????????????????????????????????0???????????0?????????????????00?????????????????????????????????????????1????????????0????????????0????????????????????????????????????????????0????????????????????????0??????????????1?0???????0??000?????????0??????????0?0????0??????????????????????????????????0???????????????????????????????0?1?0???0?????00?????0??1???11????????????????????????????????????????????????????????????0??????????????????????????????10???????0??00???00??????0????????????????????1????????????0????????????0?00???00????????0???????????????????????????????0??????????00??????1?????????0????????????????????????0????0???????????????????????????1?????????????????????1???????????1?????0????????????????????????000000000?00?0??10???00?00?????0?????0?0000000??????1?????????0????0???????
Eoraptor         100000?0000010000?0000011010??00000100000000000000?0000000110101110?100???????0?0?0??11000000010?0????0000000?????????10????00???????????1??000?0???000000???0000?0?00000?00???00000???01?00000??000?0??0?1???1000000?0000?0000000000?00?0??0000??1?000?0011000100?1?0????0???000?1??0??10??0?0?0000?001?0000011??0000010000100?00100000010001????????10?0?100?0000000?1??0?100?0?00?0?000?0101?01?0000001?0?0010?1100010?001?000010000?1010?000010010????0??00?1?0000001??0000??1000???0000000?00000000?110?00?1000000?0110????????00?????00?10?10?0??00?1?0??101?100?0????0?010?10?????000???????0000?00?????00???0?0??00???000?000?????00000?0??0???????000??00????0??0?0??10?000?0?00???????00????1????010000?0???0?01????000??01???????000??????0?0??000?011?00000111?000?0??0000100100??0?00??1???0?01???01?00?00????000?0??0?00??1??00?100?001???0??0?0000?0??00000?????0000???0?0?0100000??1??0?0001?000???0??0??0???000??0000???0?0?0?0???100???0000??1??????????????0?00?001??????????00???0????00?????0?0??????00????0100000?0???000??0????????0?????00???11???0?0??0?????0010110??0????11????00?000??0????0?000??0?00??0?????????00?0???????1?00?0?1??0????1??0???????0???0??0??00???????????00?0??1?0??????????????0???????????1?????0?0010???00??0?0???0??0??000?1?000??0?0????0?????0??0????????00???????00?000000???0??0????????????????0???0?0?00??????1?????00???0?001??100???????000?0?000?????0?0?0???00??????????????000????1?00????01??0??01??????0???0??0??0??0?1??00?00?10000001?100???0??0????????00?000???0?01001?00?0?0??0?????0????000000?0?00??0??0??0?0?????????????????00???1??????1??0???????0?????0?????????0?????0?0?????1???0????????00??10?000??0??????????0?????????0?0?????0??????00??0001??????????0??0???000????????????????????0?000000000?00?000000??00000??0??0?0???001??0???000?0?1??010????0???00??0?00?
Eucoelophysis    ??????????????????????????????????????????????????????????????????????????????????????????????????????????????????????????????????????????????????????????????????????????????????????????????????????????????????????????????????????????????????????????????????????????????????????????????????????????????????????????????????????????????????????????????????????????????????????????????????????????????????????0??????????????????????0?1010?0?0??0???10?1??0???0?????????0?????????0??????0??????1????0?????????????????????????????????????????????????0?????????????????????????????????????????????0??00????????????????????????????????????????0??????????????????????????????0?????????????0???1????????????????????????????????????????????????????????11110???????????????????????????????????????????????0?????????1???????????????????????????????????????????????????????????????????????????????????????????????????????0????????????????????????????????????????????????????????????????????????????????????????????????????????????????????????????????????????????????????????????????????????????????????????????????????????????0??????1??????????????????????????????????????????????????????????????????????????????????????????????????1??????????????????????????????????????????????????????????????????????????????????????????????????????????????????????????????????????????????????????????????????????????????????????????????????????????????????????????????????????????????????????????????????????????????????????????????????????????????????????????????????????????????????????????????????????????????????????????????????????????????????????????????????????????????????????????????????????????????????????????????????????????????????????????????????????????????????????????????????????????????????
Eustreptospondylus 101000?100?0100101001100??11??01???10?1?1??0????????00011?0000?????0??00100?0?0000000000000100??000?0000?????000000001110001?110??01?001????????????0000000000?0??01000000???????1???????????????1?0?000101?110100100000001??0100001?000000000000?10??0?001110?10?11??????????000010000010100?0???????????????????????????????????????????????????????110000??0?0??0010000000?000?00?0?01110101001010010000010010?101001100000010011000010??011001001110000?0101000101101000111?11?111?????0??000000000011000100????0000?0?0????????0?0110????1?01?000100?00?0?10?????00??000?100??00???000?1?0010?000??1010?001?00??00?0?0000?00?011?000????000?0?1000?0??000?0?0?010?00?10??1?00?0?00?0??0????0?00??1010?01??0?00?000?00?1??0?10011?1?00?000?0?0100?000?10??01??0?1??11??0????0101?1101110?0001?00?100?0???0???00?????000?0?000?0000?00?001?10??011?11???0????0??0?0??0?00??11?0??0000?010??????00000???0?0010???000?11?0??001????????10?00?00?0?000????0???0?000??????????0???000?000?0??0?0???0?00???0000??0000???0000100?0??1???11?0100???0???????00??0???00?????10??0????0?0?0??0??0?????????1??10????????00????????0?01???0?10???????????????????10?00???000????000?0??????????0??0?000??00????10?0??0????010?00???0?????0?10?110?00?1000000??0?010??0??0?00??000???10???0000??0?00?????????0???????0?????????1001???0???0???0??????????????????0?????100??0?00?0?????110?0000???1?0???01100010000?000?????00?0?0?00?????????0?0?????0???010?????0?????0??000?0000??00????0?????0?10??0??01??0?1??0?0?110??????1??0000??0110001???0010??0???????????000????0000????????00??0?00?????000????000????????0000?0????1?????0?????1?1?0????01?0???1???????0??00???????0?10??00?00????????????10?0???0?????0??????????0???0?00?10??????????000??000?000?0?????????????????11000000??00????????0??0??????00?0???000100000?1??0?1???????????0?????0?0??
Genyodectes      ??0?????0001?001??00??????0??????0?????????0????????????????????????????????????????????????????????????????????????????????????????????????????????00?0100001000???0??00????????0???????????????????????????????????????????????????????????????????????????????????????????????????????????????????????????????????????????????????????????????????????????????????????????????????????????????????????????????????????????????????????????????????????????????????????????????????????????????????????????????????????????????????????0?????????????0??????????????0????????????????????0?????????0???0???????????000??????????????????????????????????????????????????????????????????????????????1???????????????????????0?????1???????00??1??????????????????????????????1?????0??????????????????????????????????????????????????????????????1??????????????????????????????????????????????????????????????????????????????????????????????0?????????????????????????????10??????????????????????????????????????????????????????????????????????????????????????????????????????????????????????????????????????????????????????????????????????????????????????????????????????0?????????????????????????????????????????0????1???????????????????0????0????????????????????????????????????????????????????????????????????????????????????????????????????????????????????????????????????????????????????????????????????????????????????????????????????????????????????????????????????????????????????????????????????????????????????????????????????????????????????????????????????????????????0????????????????????????????????1???????????????????????????????????????????????????????????????????????????????????????1?????10???????????????????0?????????????00????????????????????????????????????????1??????????????????????
Giganotosaurus   10000???00001001000?11?0??1?001??001001000100111???01?1?1?1?0????????0001100?0011011?0?10110000?10??010??????1100110?0?1?0000?1???00?0?1????????????01?0110000000?00100011???????1???????????????1?0?1?1101110111?10?1??010??0????0110???000???1????????0?1?100101??0???0?1?00????????????????????????????????????????????????????????????????????????1?1????00?0??0001??00?10101?00???011101010010???11???00?010?111?011011000100100101?010011111000?10?0??01???0?1?1?0?00?????11?01?????0?????????????????????????????????????????0?0?11??01??0???111?00???0?1??????00?10?1?0?????????00?0????00?0?0???1???0?0?000??0?????????0?0??0??????????????0??00??1?0?????00?????00???0?????01???1???????????1??0?0??????0??????0????0???????0?????0??1?0????????0?00?11??????0?1????????0??0??????????0???????0????0????????????0??1??0??1???????00????01???01????????0????1?0??101???????0?????0?????01??????00??1000???000??0??????100??????00?00??????00?10?????????????????????1????????01?111?11??????0?????0????????0?0??????????????1??0??????1???????????????0????1??????????????1????00??1???0101???????????0??0?????1??????????0??????????0???????????????????110?1??????????????????0???????0?111??0???1????1?0??????1?????0?1010?000110?000???????10??0?10?0?????????1??????100?0?0??????????0???????000???????0??????????0???0????????????????????????111?00?0????1??00?010?01???1?????01?000111???00???????0???0?0?????????????????????????0????0?0?11?1??????????????????????????0???1001???01????0???????0????????0??11?0110???0?1???0????00010??0??????000?????????00???????0???0???????????????1??1????????00?00???????101???????1011???011?????1????????????0?????????????????????0???????????0??????????0??????00????????????1?????1?????????0????????0?????11000000??00????????????0???0????????000000000101?0?1?0????????????0???????
Guaibasaurus     ???????????????????????????????????????????????????????????????????????????????????????????????????????????????????????????????????????????????????????????????????????????????????????????????????????????????????????????????????????00?0000?0??100????01?000????10?????0?0?????1??0??1?1???0?000?????????1??1???01??10??01????0??????0?1001????????1?????????????0?00?0????000??0???00000100?0??0?00000?100?1??100?010?0??0??0010000?1?100???01001?10?0????0?1??0?110100?1?1???0000010??0000???0?????00?0?10?1000000?0?1?????????????????????????????????00?10?01?1??????????0??0????????????????????0????????00???????00?001?????????????????1????????????1??0????????????1???0?0??001??????0?????????????0????????????????????1???????????????????????????????10?0????????????????0??0???????????????????????????0????0???0??0??0????????0?????????????????0????????????????0?????????011?????????????????????????????????0????????0??1?0??????0???????00??0?????????????????????????????????????????????????????????????????????????????????????????????????????1????????????????0?????????????????????0?????????????????0????????????????????????0?????????????????????????????1?????????0??????????????????????????????????????????????????????????????????????????0????????????????????????????????????????????????????????????????????????????????????????????1?????????????????1??????????????????????????0????????????????????????????????????????????????0????????????????0?????????????????????????????????0???????????????????????????????????????0????0??????????????????????????????????????????????????????????????????????0???????????????????????????????????????????????0????????????????????????????????????????????????????????????????????????????00000000?????????0?????????????????????????????????????????????????????????
Guanlong         1000?0?10001000100??11011100??001001001001101111000000011110??111?101000100000??000011000000010?0?0????0010100000??001??000??10?10??1??1????????10??0??00000?0000?0?000???00?11101??????00000?0??0?0????????00?10000?0?0?0??10??01?0?0?0???0???10?1?00???0111??10??10??1??1???00001??00?1??0??0?0001?0111?011010??010101010110?1111001?01?1001????????110?00????010000?010??0???0??0????111011100111011000?110010111110111100?0?0010000??010011111011110?00??10????1?110000011??11?1?1?????0110?1?00?0??11?0110?1??10?00011?????????00??10?00???0?0001000?1??0?10?1?1000??00?00?1?1??????00??1??00?0?0?011??0?0?????0011?00??00101??0?01??00000?0?01???0101?00??????0???11?0???0?00?00?001?????????0??1??1?0?????100?0??10????00????1???????000????0?1?0??000??1????1??1??00?1?00?00?01?11?????1?1??001???00??00?01?000?0?0101?0??1?011???????0?1?001??????0?01???????00????????0??0???0??1?????0?????1?010?00??0?011?0??????0?0??1000??0??000?0???0???10??000??????????????????1??00??0????0?0???0??00????0???0???????00?01?????1???????????????????1????0??0???0????1????????????0??010???0?1????1?????????1???0????0?0???????0??1????????????0???????1?00?0???????0???000??0???0???1??00??00000????10??010????????00?001??????0?1?????0??????00??00???0??0??000???00?0??1?0?????0??0?0??000?????????????????????????????????000??0??0???????????????0????0?0?001?11????????00???0?0????????0??0???0??0??0??????000?0?0001??????001?????00001??1000?00010??0??0??????????0100110?????1?10010?1?10?0011??00?????00?01???00?0???????????00??0?0??0?0??????0??0?00000000000???100??00?????1?0??100??00??????????1111?10?1????00???????0???00?0001???1100?0000?010???1????0???0??????0000000100?0????????0?1?0??????????????0?000????????????0????????????????11?0?000????00110000000?00?00?10???000?0?????0?1?00???????????????10??1?????1?0??0????0??
Herrerasaurus    1000000000001000010010001000000100100000100000000000000001100110110?000010000000000100000000000101????0000000001000000100?0?000000???0?????0001010010000000001000?0100100010?0010010??0000000?01100001010010001100000000001000000000?10100000000??100?00101110010001?000000?0000000?00001000000??000?00100100001000001010000101000100001100001?????????00?01000000000??00000000000001?0000101010010000100100?00000010001?1?000100010?000100001000110100?0000000010?0?0000000000?00000?0100000100000100001000010?0000100?0?00????????000000000?10100?00000010?0?101010000?00000000?100?0?0000000000?000000000?00000000?0000000?00010000000?000000???010?000?0000000?000001000??10?00000?00110????00?0?01?0?001000000000000001??000?0111??????00????0001?00?000?001110000010??01?0??0100100000000?00001???0?01?0000?000000?00000000?0?010?0??0000010010?000000000?1000??0000000??100?00000000?100000???00?0001000000000000?0???001000000???0?1?0000?001000?000000?0?0?0?????????000000000000000?0?00?000000000000000000?0???100?0?000?010?0?10000?00?00??00?0??0?0?0?0?110???????0?0?0?0000010?100???1000??00??0000???0?0?000????000?00??0100???0?0???????000000?1000????00?00???0??0???0??00000?000??0?00??0??????0??????????????0??0????0????0??00000000?0000000?001?0?00??0?1000000?000000??0?????0???????0???000000?0000?00000000000?00?000????0?????000000?00000?00??0????10000000011?0111100??00000000000????0000000?000??????00??0???000???0?000?00000??00?0???0000000?0?0??00??0000100?00?000000010000?0?0??0??????0?00?000?000?01?010000000000?00??000000?0000000000?01?00?0000??0??000???0?01?01?0???000??0??0?1???0??1????0?00??????0???????0??0??0??00????????00?0?0??00??0??????????0?0?00?00?0?0?????0??????0??00??100????????01?0000100?0???000000?0000?0000?000000000?000000000??00000??0??0?0???000000000000?0?10?010?00?0?0?00??0?0??
Heterodontosaurus 110000000100000000001?011000000000100000000000001000000?00010001110?1000100000110001000000000010000?0101001000010000001000000100000000?001?0001001000100110000010?110010010100001001000000100000?000?0100?10000110000000000000100000?00000000000000000?10011000100010001000?0000000000000010000?0000000100000011000000010001000000000000000011000000?01000000000000000000000000000000000111?00?00100000000000101001001010000010011100000100001000110100?010000000001?010000?100000000011101000000000010011001?00?00010000110??0?????010010000010000?0000001000?100010000?000001010100??010000000?0?0000010000000010001000000?001010000000000?00000?00?0000?000?000?000001100??100000001?011000000000?0100?00?000000000000001??10000110?000??000?00??00000?000?001001100010000100??000000?110000000000?000000??00??100000?0000000001001000??0?0100?001?00?00000000000?01000000??00000000000010?000000000?000100000000??00?00??000?00000?000?000?00??00000?000000?000?0??????????000000?0??0??0?0?00?0?000?000????0?000?0??0?000000100?01?0?10000?00000?000?0?0000?0000100000???0000000?010100?000???1001?00000000000?0?00000?0?0000?000?00000?0??0?0?????000000?0000????10000???0?0????0??00000?000?????0??0????????0000?00??????0???????0?00?0????000?0000??1000000?00000?0000010?00??0000???0?????0???????0???00?00000000?00000000000?000000????0????0000000?0?000?00?01?0?0?00?0000011?0100?00???00000000001???00??00000000?0???000?0???0000?001000?00001??00?0????000?00?000??00??0010000?01?110?00000000???0??1??????0?????????00??0??0?0????0?00?00??0000?00000000000??00?0??10???0???0??????000?????????????0??0?0???0?00?0??000??????00???0???0????????00????????00??00??????0????????????0?????0?1???????00?????1??000000????????????0???????????00??00?00000??00?111000000?000000100??00000??0??0?0??????????????????00??1???0?????00??0?00?
Ichthyovenator   ?????????????????????????????????????????????????????????????????????????????????????????????????????????????????????????????????????????????????????????1????1?0???1????????????????????????????1?????11?1011011011????001??110110??1?0000100?0??10??0?01????????????????????????????????????????????????????????????????????????????????????????????1?0?0??0???????100???00?0????0?1?01?100?1001110011010000010?111101100010?1001000000010????????????????????????????????????????????????????????????????????????????????????????0???0????????????????????0?1???????0??1?????????????????????0???????1??????0??????0???00??????0?1????????????101?1?????????????????????????????1??1????1???????????????0??????0??0?????????????????????????????1??????????????????????0???????????10?111??????????0??0??????????????????0?????0????0???00?1?????????????????0????0????????0???0?????????1?????00??????????????????????????0??????????0?????0??????????????0?00????????????1??????0??????0????????????????????0?????????????????????????????0???????1???????1??????1???0???????????????????1????????????????110????????????0??????0??????????????????????1????????10001????0????1?01???????????????1??0?????0???0?0??????????00??????1?1??????????00??????0????????????01????00?????????????????0??????????????????0?????????????0???????????????????????????????????????????????????1?????????1??0?0??????????????????????????????0?????????01?????????????????0?????????????????????????0???????????????????????????????????????????????????????????????0???????????????????????????????????????????????1?????????????????????101?1?1??00?0????????????????????1??0?????????????????????????0????????????????????????????????????????????????????????????????????????10000000?????????????????????????????????????????????0????????????0????????
Irritator        ?00?00?10010?1?0100001001011100110110010?00010?1000010011110010011??1000100000???011?000000??1?????????????????00?00011?0???011010??00?1?1??????????????11??1?100???1????????????????10??0001?1???????????????????????????????????????????????????????????????????????????????????????????????????????????????????????????????????????????????????????????????????????????????????????????????????????????????????????????????????????????????????????????????????????????????????????????????????????????????????????????????????????1??0?00??0????1010?????????0??0?????????????1?????000??1???????1???0???0??0?????1????????????????1??0????????????00?1?????????0???1??0?????????1????????????????????0?????????????001???????1???1?????10?00???????????01?1??????????????????000?????????00?1??0???0??0???????00???????????0???0??????0?0?01?0???1????0??????????01?101????0?????????1???0?00????0?01000???0????????????????????????????????10???00?????????????????????????0??0??0????????00?0?000???0??????????????00??????0?????0?????????????0?????????????????????????????????????????????????????????????1?0????????????1????????????1????????????????????????????????0???????????0???0????????????????????????????????????111???????????????????0?0??0???0????????????????0?????????????????????????????????????????0?????????????????????????????0??0??00?????????0?1?00?????????0??0??????0??0???????00??0?000???????????????????????0????00????????????????????0???????????0??????????011??00??????????????01?0101?11???????11?????????0???????????100???0??????0??0????1?0?????????11???????????????10?11??0?0???0???????????????????0??????????????????0????1??????0????????????????????1???????????????????00?0?????????0????????????????0????????????0???????????11?0??????????0?????????????????????11????1??????00??????????????
Lagerpeton       ???????????????????????????????????????????????????????????????????????????????????????????????????????????????????????????????????????????????????????????????????????????????????????????????????????????????????????????????0???0?0?0???01????????????0????????????????????????????????????????????????????????????????????????????????????????????00??00000????????0??0???000??0???00000101100000000000000000?00000100000000001100000?00000000001?0??000000??0000000000?0010000??010000010000?0???0011?0100?1000000?0010????????????0???????00?????????1?0?01??????0????????0??0??????????00?0?00?1?0?????00????????0?0????????00???????000????0?0?????0?????0???????1????0??0????0???1?????00??????0???1?0???0?00??????????????????????????????0??????????????0000000???????????????00??????????????0????????????0??11?0??0??00????0????????????????0???????????????????????0????00?????????????0??????????????????????????????????00?0?0?0????00??????????????0?????????????????????????????????????????????????0?????????????00????????????????????????????????0???????????????????????0????0??1???0??0??????????????????????????????????????????????????????????????????????????????????0?????????????????????????????????????????????????0??0????????????0????????????1???????????????????????????????????????????????????????????????????????0??????????????????????????????00??0?????????????????1??????????????????????????????????????????????????????????????????????????1?????????0???????????????????????????????????????????????????????????????????????????????????????????????????????????????????????????????????????????0??????????????????????????????????????????????????????????????????????????0????????????????????????????????00???????????????00000000????????????0???????????????????????????????????????????????????0??
Lesothosaurus    ??11000000?001000000100100000?00000000100000000001000000000100110?0?10001001?00?00110100?00?00100?0?10???????????0?0??????0?000?0?0?????0010001?000?0000110000010?10001?00000001100100000?100001?0???1?001010?1100100???00???0?00000???????100????0?????10100??????1000100000?000000000010100?0?0000???1???000?0??0000?10000??0?0000????000??0????????1???00?10?0?0????0???0?0?????0????1110100001000000000?01010?1111010?00010?1110000?1100011001001011?0???10????0??10100???????100???1?10010?0?0?000011?01000?011010?00?0????????0?0?00?00?10?00?0?000?0??0?1010?0?00????????1?10?????000?0???????0??1000000?010?00??0000??000?000??0??0?100?0?000???????000??0???????1?0??10?00??0?0??1?????00????1???0??0?0??00??1?00?1??1?????1?0?0????00????????00?000??1????1??0?0??0??0???0?0000110??00?0?00???1??01?0???10000?0?0?1?000?1??10???????1??0001??????0?0??000???10??0????00?0???????0?000?00??0????00?0???0??00?0??????????0??00???0???010??00?0?0????00???????????????0???1?0000?0???00?????0?0?0??0???????????????10????010?????0????00???????????0?????????011???1??????0?0??0??000??0????10?????0??00??1??0?0?00??????1??00???1?0??0??0???????1?????????0?0??10?01?????0????0??0??00??0??0001?0??1????0?1??00??????00?????????0?00????????00?010??1??0?00????????0?0????????0?00?????????0????????11?0??????0?????????0?00???0???????0????????0??00?1???1?10??0?????0000?000???01???????00000000???00?0??01?00?00??????????????????1?0?1?01????00?????????????????0?0??0???????000?????1??0110?000???0?00??????0??0??0??????????????????????00??1????????0000?00???0?0???????????0???0???????????0??1??10?????0??1??1??????0???0??01?????0??????????11?????????????0??????0??0????????????1????0?0????????????????0000?????????????00????????????0????????1??11?1??00000??1000??000??100?0???1?0????0????????0??????1???10?????????0?00????
Lewisuchus       ????????????????????00?1????0000?100??0?0??0????????????????????01??100??????????????00?00010??0?????0??000100?00????01?0?00?10??????0????????0?????????10????000?1?0????????????????????????????0???0??00100000???0?0?0??1??0?????0???0???1????????????100?000100?10??0?????????????????????????????????????????????????????????????????????????????????????????????1????????????????????????????????????????????????????????????????????????????????????????0?0?00??001??00????????????????????????????????????????????????????????????0?11??????????1??01??????????????????0?????????00?????????0??????0??00???????0??????????????????????????1?????10???????????????1??????0????????????????????????????1??????????????0??????0??1?????0???0?0?????0???0????11?0??????11?????0????1??????????0??1???0??0??????0??0??????1??????????????0???0???0???????0??????????00??00???1??0???????????1?0?????0????0???0???????????????0???????????????????????0????????????????????????????0?001????????????0???00???????????????1???????????????????????????0????????????????????????????????????0?????????????????????0??0?0?00??0??????1??????????0?????????10????????????????0???????0????????????0?1?0?0??????????????????????????0??0??????????????????????????00?0?110??????????????????????0???????????????????????00????????????0?0??????0???????????????000???0????????????????????0?00?????????0?0????????????0???????0????????????????????????????0??????????????????????????????????0?????0?????1????????1??0??????????????????????????0????????????????????000????1????????0?????????????????????????????????????????10?????0???0?????????????00?????????????????0??????????????0?0?????????????????????????????????????????????????1?????????????????????????????????????????????????????????????????????????????????????????????????????????
Liliensternus    10??????????????????0??1???????00?00?010?????????????????0?????1?10??????0????????0?0????0?0????0?0???0?0???00???????0??0?????????????????????1?1???00?0?00000000?0100000?00????0??0????0?0?0????00??????????0010?000?000??0?1?01001?000??10?000??10??0???1100010?01?0000?0??000001?00001000000?0000???1????10?1?????10?????????????????0?1001????????1?00000??000000??001?0000?0?001???111111100100100?00?000?10?1010010?0?00100010100?10100100011010???00??000?0?10010100?1?1001?00111???0?1000001?0000000110?????100?01?0??????????????????1?00????????1??0?10??00??0??0?0?1?1??0?????0????10?0?00??????0??01?00???0?0??????0??0?0???0????00????0?????????????0????0??1????1??00?????????????0???0?1?0??0??0???0??0??????????00?1???????????????0??????????01??11?0001100?????????111?111????????1?????????????????????0??1?0??0??1??0?????1??????????0????????00?????????001?0?????0?0?0??????????1????1???0???0000??????00000??????10?01??0?????1????0?????0?????????????0???0??0??????0??????????????????????????????????????????????????0?0???????????0???????0?????0??????????0???11??0????1??????0??????0????????0?????????????????????????????1??????????????1???0??????????1?????????????????????????????????????????????????????1?????0??0???????????0?????????1???0??????0?????????????????????????0?0?????0??1010?0???0??????????????????0???????????????????????????????10??0????????0000????1?????????????????????00??0?????????????????????????????1?????????????0????0????????01?1??1??????0????????????????????????????????????????????????????000??????????0???????????????????????????0?????????????????????????00???0??0???????????????????1?????????????????????????????????????????????????????????????1???????????????????0?????00???????????????10000000?????????????????????????????0?0100????0???????????????????????????
Limusaurus       0010?0?101?00???0???010110110?001?0010000100000000??0000?0?1010101?0100????????10???0??0?0000???0?0????0???0??????????????????????????????????1?????00?1??11?????????01??010??00?0??????1?0?0????0?1?0?00?1?0?001?00100?0??00111?01??0?0??10?1??00??0???000110?101?10??10?10???00?0??1001000??0??000???0???110?0?????0???0?01011000000??0010?01??00001???0??????000001?0?????0010??0?0??111?1010010??001010?001101111?011?001?0?0010?00??01???00010???10?0???10?0????1????0?????0?0?1?????00110?0?0??00?11?0?11?1?11??0?0?11????????0???????0?????00????0?0?00?10?00??100????00??01??????0????1?0????0??10?0?01???0?0???000??1???0???0?????10?0?0?00?????0?100??10??1??1?1????10??0??0??0?????1????????01????0?0????????00????00???1??????????0??????0?0??0????1????1???????0??0?????0??01?1?1???????0????0??0?0??????01?????000??1???0???????1???????????0?10?000?????????????101?0?0????0????000???????00????0??????0????????1?01?0???0??1?0?0?0?10????0?00???0???????????????0???01??????1?0??????0?0??0????????0001?????????11??1???????????????????0?1??????0???11???0?1????0?0????0?????0???????????????0?????????0???0??01??0????0?????000???????10???1????????????01??1???0???1??0?????0??????1???1??????0????0???????????????????0?????0???1??????????0?????0??1??1?0?????0??0?0??????????????????????????????00?0????11??????0??????????????????????0?00??00????????00???000????????????0?????????????????0?0?00010??????????000??0????0?010??????????0????0???00??????0?????1??0???11??0??011??0????0????????????????????????0???01?00010????????00??01?1100?00?????????????????0???????????????00???0????0????????1????00??0?1???1?1?????0?????????0????????0???????????0???????????0???0????1?1????????????????0001?????????????????????????????11?????????0?????????1???000?100??00??0?????0???????????????????????010?0?001??00????0??
Lophostropheus   ?????????????????????????????????????????????????????????????????????????????????????????????????????????????????????????????????????????????????????????????????????????????????????????????????1?0???????????10?000?1?????110???1?0??00?1?0?00??1???????????????????????????????????????????????????????????????????????????????????????????????????1???000?????????10?110???????0???01?111110?1?0101000????????1???????????????????????????????????????????????????????????????????????????????????????????????????????????????????????????????????????????????????????0?0?????????????????????????????????????????????????????0????????????????0?????????0??????????????????????????????????????0??????0??????????????????????????????????????????????????????1????????????????????1?1???????????????????0????????????????????????????????1???????????????????????????????01??????????????????????????????????????????????1????????????????0?????1????????0??????????????????????1??????????????????????????00?????????????????????????????0????0???0??????????????0??????????????????1???????????????????????????????0????????????????????????????????????????????0??????????????1???0??????????????????????????????????????????????????????????0???????????0?????????1???????????????0????????????????????????????????????????????????????????????????????????????????????????????0???????????????????????????????????????????????????????????????????????????1???????????????????????0??????1?????????????????????????????????????????????????????????????????????????????????????????????????????????????????????????????????0????0???????????????????????????????????????????????????????????????????????????????????????????????????????????????????????????????1?000000???????????????????????????????????????????????????????????????????
Magnosaurus      ???????????????????????????????????????????0????????????????????????????????????????????????????????????????????????????????????????????????????????000000000?000?010??000???????11????????????????????????????????????????????????0?0?0?????0?????????????????????????????????????????????????????????????????????????????????????????????????????????????????????????0???????????0??????????????????1??????????????0?????????????????????????0?????1100?0?0?0?????01101???1????????????????????????????????????????????????????????????0????????????????????????????0?????????1???????????1????0?0??????????0????????????????????????????????????????????0??????????????1???????????????????????????1?00??1????0????????????0????????????????0??1???????????0??????????????????????0??????0???????????0????????????????0?????????????????0????????????????????????????????????????????????????????????????????????0??11??????????????????????????0?????????????????????????????????0???0????0?????0??????????0??0???????????????????1???????????????????????????????????????????????????????????????1?????????????????????????????????????????????????10??0?????0?????????????????????????0????????????????????????????????????????????????00??00??????????????00???????????????????0?0?????????????????????????????????????????????????????????????????????????????????????????????????????????????????????????????????????????????????????????????????????????????????????????????????????????????1???????1????????????????????????????????0???????????????????????????????0???????????0??????????????????????????????????????????????????????????????????????0???????????????????????????????????????????????????0??????????????????????????????????????????????????????????????????????????????????????????????????????????????????????????????
Majungasaurus    1000000100110001010010000001001100?011001001111100001111111?1010110110001010?01111111001011000000?0?10?10000011000000011000?010000??0000??00011000010000100000000?0010101000?10010100001100000110010000111100101101000100111001100111100001101010010?00010010001010100010?100?10001001001100000?0010???00??00000??00?0??0?00?00000000?0?001?????????011?0010010000000100010000000?00100?11111010010000110000000100111???????????????????????01?0010001??000?011110010?1000001100111111111?00??000001000010001100????010001?1????????0?00?1?01010?00?000001000???01000?0??0000?011110000000101110?0?100??1000?0010?0?0000000??1000?1011000001?00?00001?00?0?110101000?00?1?00??100000?0??01?1?0?00?001011100010?00??00?000011??0?0?011?00?0?00001110000011?000?011?111?????00?101?110?01111??0000000000??0?00?0??0?00000?00000000001?000????000?010101?00???010?0?01??000100???0100000000100011010100000??1111?1?000000000000101100?00???1??01?001000100??011000?111??????????000?001111000??0?0?00??11011011111101?1011???10000?010??1110?0?000000?00?010?1??000?0001?110111??000001000100111?1001010?1111101?010111011100011110110000?0000???0?0?00110?100001?1000???101001??10000???1??00000?1000???10?0100????111?01??01?????0000?00000100010101010?001??1100?00??0?11?01001001000?0?00????00??00???????0??111111111001101000000000?00????00??0????00????0001100?00?1??100110?10100?110?0??11?0011011000010???00000000000??0?????0?000???0???0?01100000010?0?0?000000000?0?00?01??0000100?01?111?0011010001?1?000?0??000000001?01001?00010?110011?111?1??00?001000000000?01?00?0?0010???0001???010?001001?0010?0?0?011?10?00??0?11100?0???0?????110?00??0??00??0????000?110?000??0?00???????0?0101110?0?1??????????00?0?00011000110011001?0??00??00??0??0?????????1101?110000001?00000?1000?00000?11100?0???001000100?01?0?1001?00010000?00?00?0??
Mapusaurus       1???????????????????10?11??0??10?00?00101?100111???01?111?1?1?1??11????????????????????1011?0???100??00?0??0????????????????????????????????????????01?0110000000?001??001???????101???1?00??????11??1????1?00?1?01001?00??1?0??010110010??0??????1?????011110?100?1?0?0??0?0??0??1??0001110?????????????????????????0??????????00???????????10?????01??0?1???0?0??00000000010??1?0010?011101010010??01000??00?1??111??????1??????10?101101001?111000110?00?01010??1?1101000111?1100?1?????010???100000??0100?0???????0????0????????00???1?00?10?1??1??0??0??0?1????1?00??0???0?1??????0?000?100?0?0???01?0???00?000??0???0??0?001?10?????????0????10??????1???0???0?0????00??1000?000??0?11?0????00?010???0????0???00???0?1??????0???0??0?????1??????????000001??1???0?1100???????1????1???????0???1???0?????????1???????0???0?0001?00011000??????????1???0?????????1?0?0??????????00????0???100100010?00?0?000???000??0??010??0????0??0??01?00?0?0???????1?00?001??????????1????00?001????011??????00??0??????????0?0???1???????????10????00?10??00??10????00???00??1?0000???0?????0??????1?0????11????????????1?0??0?1????????0?00??0?0????0?????????10???????01??01???11??0???????0??00?0?????1???100???1????1?0??0???1?????0?1010??0????0000??????010??00?0?0?????0???1????001???0?0??????????0???????000???????1001???0???0???0??????????????????0?????111??0?0000???10??????????01????????0?0111?????0????0?0?0??1???0???????????????????00??????????1110?110????0?????????0????0??0??????1????1??00??1?0???0????00??0111110??????00??0?0????0???????00?00?000000?1????0???0????0???0001??????????????01??????00??10????????1?10??????0??1???0??1?0101?11?0??????10?????????????0???????1?0???0?0???0????????????????000?0??????????0?????11?????0??0??????????0?????????????00??????0????00??000???????0000000??101?????????????????????0?0??
Marasuchus       ??????????????????????????????????????????????????????????????????????????????????????????????????????????????????00?00????0?00000?????0?????????????????0????000?0?0????????????????????????????0?0?0000?000?000?0000??001??0000000?00000?10????????????0????????????????????????????????????????????????????????????????????????????????????????????00??00000000000??00?00?00?0?000??00000111100?00000000000?00?000001??0000000011000?000001000110000?0000000?0?00?000100?000000000?0000000100000000001100100?0?00?00??11?????????????0?????1?0??????????000?00??1???0????????0??0????????1?00?0?00?0?0?????00?00?????0?0???????000???????0?0??????0?????0??????????0??1????0?????????0?1?????00??????0??01?0??00?00?????0???????0?????0??????????0?????????0???00000000????????????00?001?0????????????????????????0??00????0??00????0?????1?????????????????1?0??????????????0????0??0????????0?0???????????0??0?????????0??????????00?0?0???????0???????0????????????????????????????????0?????????????????????????????????????0?0?????????0??????0?????0?0??????0???0????????????0??00?00????0??1??????0???????????????????0??????????????????????00?????0?0????????????????????0???0?0???0?????0???????????????????????????????????????????0??000???????????10??0???0???1???????????????????????????????????????????????????????????????????????0??????????????????????????????00?10??????????00?????0????????0????????????????0??????????1???????????????????????????????????001?????????0???????????0???????????0???????????????????????????????????????????000?????????????????????????????????????????????????????????????????????0????????????????1??????????????????????????????????0??????????????????????0????????????????????????????????00???????????????00000000????????????0???????????????????????????????????????????????????0??
Marshosaurus     ??00?0?10000?000?1001101?00?0?00?00?0?000??000????????????????????0????????????????0?0????010???00??????0????????0??01?10???????????????????????????0100000000000?0???0000???????1???????????????1???0?00??11?01??1??????????0???0010??0?????0???????????01???????????????????????????????????????????????????????????????????????????????????????????1????????????????????????????????01111100????0101?01?000?10?1100111?010???001001001110????????????????????????????????????????????????????????????????????????????????????????????00??????0??0???0??1??0?1??????000???????????0????0??????0????0???0?????0?????00???00????0?1????????????????1??????????????????????00???????0??????????????????1??????????00??00??1????????0?1?0??????0????00????????0????????????????1???????0???1?0?????????0???0????????0?????0????????????0?0????1??????????1???0????0?????0?1???????0?????????????????????1???????0????1?0?????????0????????0??????0?0?0?????????????????????????????00??000?????1????0????????????0???????????????????????????????????????????1??????????????????????????????????1????????????????????????????????????1??????????????????????????????0???0?????????0????????0??????????????????0????0?0000??0???????010?000?10??????????????0?????0?0????????????????0?????00???????????????????????????1???????????????????????????????????????0????0??0?????????0???????????????????0100???0???0????0???????????????????????????????????????0???????????????00????????????101?????????01????????????????????01010????00?????1???0???????????????????00?????????????0????????????????????????1??1???0????1?????????????1???????0?11????????????????????????01????????????????????0?0????????????????????????0?????0??????????0???????????????0??????????????1?000000???????????????0??????????????????????????0?1????011?1?????????????
Masiakasaurus    ??0?????00?????????101?1???00010?000?0000??0??????????0????????????????010000???00?????00000????0???110????????00?????11?000?1?????0?0?1????????????0000100000000?00011000?0????10?0???01????????010?001111001?11?1010100101?0?1?01111?00??0?0?1??100???0???100001110??00?100?10000??1000100???????????????????????????????????????????????001????????1?0000010000000110000??0000?0001??1?1?1010?1??000???0000?10?11100110000000?0?0?010101011000100011010010101100101100000?110011011111??0?110000?0?0010001?10??????0????1????????0???00??0???0?????10??0??0?10?????0????00?1?????0????0000?0001?10?0?1010??01?00???0?1??0?1?01110??00??????00010010?1???100110??0?00???01?????0??????1?11?1?00?000?1010?01??000??00???0?1??0?0?01??0??0????00?0??0??01??1??0???111?101100?????000?011011?01?00?1????000???????0?????1??0???000?1001??0??00?10?0??1?000??????0??10???0???0??01?0??0000?100??10000?000?????0?1????000000?0??????0??????10011??0?0?010????1??00?00??0????????00???1?01???0????0?????1100?00010101??1001???0??1???1???1010?0??0000??????10???100???0001111001????00?01?01????0???????1?1111011??1?0?1????0?10110001000??????????0????????10?0????000?0??01?01??1???0???1???0000??01?00010?0???0???1??0?0?????????0??0?0??000????0??11??11?01?01?0?00?1?01??011???0000??0?10?????????0???????0???01?11010101??100?????00???????????0????00??????01???????0?????100?0?00??11?????????0?1011??0010?????000??????????????????????????0???1?????000?????000??01??????0?01??0000?0??011?1???011?10????01???????001?0??011??001?0001?1?10??00??0???000?00?000?00???????0??0?00?0???0?0????????011??100010?00?????????00????010?0?????0?0?0?1??????1?0??0??0????0?0??1??0?0?????????????0??100000???1??????????0?????00010????????0?0?0??000?0???0??0?????????001??11100000??????????00???00??00?0??0???001000000?0??0??0?0?????0010?0??00?0??
Megalosaurus     ?????????????????????1?0??????00?001?0?????0????????????????????011?????????????????????????????????????????????????????????????????????????????????000000000?000?001??000???????0????????00??0??100???????????1??1?0????????0?001010??00?00?00???1???0??11110010?010??0??00??00001??0001010??0???????????????????????????????????????????????????????1?100?010?0???0110??0?0?100??0?0?01?11?1?001000011010010?10?101001100??011??11?010?11?0110010??111000?11????????????????1??1?????????0???0000???0?11???????????????????????????????0?0???????0???0??0???????????0??????0101????????0?01????0??????1??0???0100???0????????00?0?0??????????????1???????0???0?????0????1?????0??0??0???????????????1?00?????0?????????0????0???0???0????????1??10???00?00???????????1?000?????1???01?11???????????0??0?????????0?0???????0?0???0??00????11?1????????1??????????????0???????????????????0?????1??101?????????????????0100????1????????1?0?1??0?0?000?????1??0?0?1??????????0????00??01?0??0????????0?????????1??????????????0????????????????0?1?????????1???0???????0?00??????0????0???????1?????????????????0??0???????????????1?0??????????????????????0?????0???000?????????????1??0??0?????????1?????0????0?0000?0?0?????0011????1??11001?00??0??1???0??0?00????????1???????0??0?00?0???????0???????0??????????001???0???????0????????????????????????1????0?????????????????????1?????????0??000??????????0????????0????????????????????????????????????????????0???0???00?????0??0?00???1???01????????0???????????0001???????0??01????0??????????????????0000?????????0??0????0???0??0????????????01?011????????????????????1?0??0??1?0??????000?000?????0???0?1?0????????????????????0???????????0??????????0????????????????????1?????01????????0??????????????11000000????????????0???0??0??????????????????????0????????????????????????
Megaraptor       ?00000?1?0?0?0010?00110101010000?0100?10000???01000????????????????????11??0?????0?????????????????????????????0????00??0????1?0????????????????????????00??00000?0?0????????????????????????????1???????????10110100110001??0?0?00110??0??????1???????0?0??10010??100010011000???0??000?010?00?00?1?01101010011000110001?00101111110100111001????????????1???0????001?0???0??101??1?0???????????????????????????????101???1000???????????????1???001??????1???1?0?????0?00???????????????00??0001??????01100?10???1???0?????????????00?0?1????0??01??10?1??0????1???0?????0?100??????00?0?0???????????0?0?????????000000?????00010????1???0??0??1??????01???01?0????1?0???0??????000??101?1000?0?00???????0?0?0????????00?????0??0?1??????1???0?0???100??00??????????????1000?0????????1?1??????????0??0?0???00??10???01??1?10??0??000????01??0?10?1??0??00100??0???1?0??????1100?1??????0???????????1?0??????????????????????100?000???????0???11?0??0?0?0000?0??????????????01000??00??1?????0?01???0????????00??1?0?????00???1???????????001?0110?????00????11???1????00???000????0??0??????????01????????01??10??????0??1??00?1???0?00????????1?????????0???????1?0?0???????00??????0???????10???????01????????1?0?1???????1?00????1???????????0???????00?0????1???0?01010??????????????0??????????????????????????1??????00??????00?00?????????????????0??0?1??????????1??01??????1????????????1?????????????0?0????????????00??????00????????0?????????????0??0?0?00??1???00???????00??????0?0?1?0????????????????00?????????10????0?0???100???0???00?????0000???0???????0?00?????1?0?????0??0?????????1?1?0????1?????1??????01?1?0?????????1??111??1?1?0???00?????0??00????????????????????????????0??????????????0?00?10??????????0????0??0????0????????0000?????????????0?00????10???00??0??????????????????????????????????????????????0??
MNN_TIG6_refSpinostropheus ?????????????????????????????????????????????????????????????????????????????????????????????????????????????????????????????????????????????????????????????????????????????????????????????????010?????????1011100000000100111001110000?1001000??0?0??00????????????????????0??????????1????????????????????????????????????????????????????????????1????0?1????????????????????????????????????????????????????????????????0???????????????????????????????????????1???????????????????????????????????????????????????????????????????????????????????????????????????0???????????????????????????????????????????????????????0??????????????????????????0????????0????????????????????1?1??????0??????0?????????????????????????????0?????????????0??????????????????10??????????1??????????????????????0??????????????0????0????????????????????????????????1????????????1??0??????????????????????????????????????????01?????????????????????????????????????????????????????????????????????????????????11?????????????????????????????0???????????????????????????????0??????0????????????????????????0?1????????0??1?????????????????????????????????????????010???????????????????????????????????????????????????????????????????????????0????11???????????????1??????00???????????????0??????????????????10000?????????????????????????????????????????????????????????????1???????????101?????????????????????????????????????????????????????????????????????????????????????????????????????????????????????????????01????????????????????????????????????????????????????????????????10????????????????????????????00?????????????????????????????????????????????????????????????0???????????????????????????1??????????????????????????????????????????11100000???????????????????????????????????????????????????????????????????
Monolophosaurus  100000010000100?0100?1001011000010010000011011100000101101100110111?100010?0?10001010000101?000100000?00100001?00??1111?1???010?10???0?????1???????10000000000000?0000000001???100110?010000100111?01001111100011?1?0?01001??01001010000000001010010??0?00????????????????????????????????????????????????????????????????????????????????????????????1?0000????????0110?1??0??????0?1?0111111100100101100?00001001010011?00000100100000?0?0??????????????????????????????????????????????????????????????????????????????????????????0??0?00??00??0100000???0?1?0??1?00????0?????1?????0000?1???????0??100??0?00?????0??000?0??0?0?0000??0???????0????11?0?10??????0???1?00???0?????0?????1??????????1????0?????000?00000?1??0?????1????0??100?????0?????0011?1??1???????00?1?10?01?0?0?11???00010?0???0??1?0??0?1000??????01??000?0??????100?010011??????0????0?????00?0????010?000?????1???0?00????0?0100?1000??0000?1???000?????????0??????0?100??00?????????????????????0???00?0?1001??1???0101?0?0??00????00????????00????110?????0??????0???????????????0??????1???0????0???0????0011??1?????1????????????1??0?00000??1?????1????0?????????????????0???????01??00??0????0??????1??0???000?0??????????0??0?0?0?00??0??????00??0?00?0??0????????0??00??0?0??0???0????010?????00??0?0??0???????0???????????0?000?1001???????00000??????????????????????00?00?0??00???????110?1?000??1????????000100?0000??????0?0??0?000???????????????????100?0??00000??00?0???????????0???0?????????0000??0???0011??00??????0??1?????00010?1???00?0???0?0?????0?0????0?0?????000??00???1????0????????????0???10??????????0?10?10?0??00?0?????000?0??0??0?0???11000???????????????000?000?????00?00000000?0?0???????1????????????1???100001??????????1?00??????????????????????????0?11000000??00?0?????????0????0??0?????000100???101???10?01?110??????????????
MSNM_V4047       ??00100?001001101000??00101110?1?011??10?10010???000????????????????????????????????????????????????????????????????????????????????????????????????????11??1?100????????????????????????????????????????????????????????????????????????????????????????????????????????????????????????????????????????????????????????????????????????????????????????????????????????????????????????????????????????????????????????????????????????????????????????????????????????????????????????????????????????????????????????????????????????0?????????????0?????????????????????????????????????????????1???0??0?????????1?????????0????0?????????????????????????????????????0?????????????????????????????????????????????0??????????0?1?????00?000???????0110????????????????1??????????????????????????0???????0?1?????0??????????????????0???00???1??????0????????????????????1??1??????1?????0?????1?01???????????????????????????????????????????????????????????????????????01???0????????1?????????????????????????????????0???????????????????????????????????????????????????????1?????????????????????????????????????????1???????????????????????????????????????????1?0???????0?????????????????????????????????0???????0????1????????????????0??????????????????????????????????????????????????????????????????????0????????????????????????????????????1??????????????????????????????????????????????????????????????????????0????????????????0??????????????00???????????001????????1?1?????????????????????0???????????????1??????????????????????00????????1????0??????????????????????????????????0?????????????????????????????1?????????????????????????1???????0??????????????????????????????????????000????????????0???????????????????????????0????????????10???????????0?????1??????????????????????1??????????????????????
Neovenator       101000?10000010?0100110010110?00?001101011100101?000????????????????????????????????????????????????????????????????????????????????????????1???????0000100?00000?011??00????????0???????????????1?1???111?1??0???11?0?0001??010000110?0??001001??10????00??10010??1??????11????????????????????????????????????????????????????????????????????????????000??00?0000?0?000001?????0010?01?1?10??0???001?0??01??1??11??0110?0000100100000?010011111001110?001?10100110110100???1??1?????????0??00010?0???10100?0?1?????0?0?10????????0???10?????00??0???0?????0?1??????00??00???01???0????0?0????00?000???00???01?00??00?0???????0????0??????000???111?????01?????0????????00???????0??1?0?1????????0??101??00???0???0?0?00????0???0?1?0?????00?0??????????001???????1?001?0??1?10????0???????0???????0100????0???????????00?0??0?0?0???????10??0????1??1???0????0??0???????????10000??111?1?????00???00?00?????????000??0?????00????????0??00??0?000????????000?0????????????10??10??010?10???1???0??00????????0????0?0??????0??????1110???????1???????????0?0?1?00???1?????????????????00?????????1????000?0??0???????????????????1????????????????????10?0?????1011110?0?1??1??????????00?0?????1??0??0???0????0110101??1?????0?110???101?0000011?????10??0??0?00????0??010???001?0?0?0??????????0???????0??????????001???????0???0????????????????????????1??????00?????0???0????????1?????????0?111????0???????0?????????????????????????????0????????011?????00??0?0??0??????????????01?00??1????1????????0?????????0?00???????10???0??0??0????????????00????000?00???????0??0?00?????0???????????????10??1??0??0????????????????0??????1?1???1??01??001?0???????00???????00??????????????0???????????0??????????0???1????1??????????100????11?0??????0????????????????????????00??????00????0??00????0?0??????????????0?1??????????????0??0?0??
Noasaurus        ????????????????0???01?11???00100000100?0??0??????????????????????????????????????????????????????0?000?????????????????????????????????????????????????100?????????0???????????1?????????????????10???????????11?10101001?1?0?????0???0????????????????????????????????????????????????????????????????????????????????????1????????????????1?????????????????????????????????????????????????????????????????????????????????????????????????????????????????????????????????????????????????00???????1????????????????????????????????0??????????????????????????????????????????0????0??????????????????????????????1????????1???????????????????????????1?????0????????????????0??????0??1?0????????????????????????0????????????????????????????????????????????????1??????0????????????????????????????????0????0???????????????????????????????????????????????????????1??????????0????0?0????0???????10?????????????????????????????????0????????????????????????????????1???0?????????????????????????0??0????????????????????????????????????0??????????????????????????????????????????????????????????10???????????0??0???????????????????????????????????0???????????????????????????????????????????????????????????0???????????????1???1??110????0?????????11???????????????????????????????????1?????110?0???????00???????????????????????????????????????????????????????????????????????????????????????????????1???????????????????????1????????????????????????????????????1?????1?????????????????????????????0??????????????????????????0???00?????????????0????????0??????????01?????????????0??????????????11??????????????????????????????????????????0??????????????????????0????????????????????000??????????0?1?????00??????????????????001?????????????????????????00??000???????0?1000000?01???????????????????????0??
Ornitholestes    000100?000?0?0110?1111011110?00010010010010??00?00?001011?0101111100000?0????0100?010??0000000000100??001?000???0???01??0?0??10???0?1?????????1?1???0000000000000?0000000001?101100????11?001?1010???????????1110001000?101??0?011?0?0?000000001??110???00?1??????????????????00000000001010??????0??????????01?00010???1??????????????????000????????1?000???0?0100???0010?10??0?001?10111010100101011000?1100100111001??0100000010000010100???????010???0?0??0????????????????1??????????01?0?0?00000010101?0?????1?0??1?0????????00?010001?10???00?000?1??0?10???1000??1????0?11?????1000?10?1????0?010?0?0?0????0000000000?011011000??0??00?0?1110?0???000??000?0???1??0??10?0?0?0?00??0????0??0??1????0?000?00??0??00????0?????1?01?0??00??????0??0??00??01??1?1?????000??10?01?0001110?00????0?11??101?000?0???0?0????000000100100???00??0??001????0?0?????????0????????0?00?0???0??0???1?001?0?0?00000000???0000????0100????0????00?????011?0?0???0?000???????????????010?0?0?00?????0?0???1??00????0????0?????????10?10?010?????0??00000?00?00??0??0?0???????110??0????0???0??0?00????1?1??1???????????0?0??0?0?0?0?????00?00???0?00??000???00001?0??????00????0??0???0???????1??000?00000????1?0???0010000???0???????0?0????????0?????0???????0??000????0???0?????????????0??0?0?????0?1??0110100?????0????????1???0???00??0??????????????????0????0?0??00?0?1???????00???000?1?????????00?00000??00?????00???0?001??0???????0?????0??001100?????0?????0??????????0??00???????0??01?????1??0001??00?????????????0?00?10????00???00?0??0????0???????0?0???00000000???0????0????????0?0?0??0?????????????010??00????0?0???0???10?????00?????1??????????10????????00???0??????00011?1?0000?0?????0?1????????????????000??1??????????????????00????0???????????????0?11000000??00?0??????????0??????0?????00110?001?01???1????????????000????0??
Pampadromaeus    1010?0?10000101?1?0010001011??00?10100??000000??01??0?010000101111??0000??00?0?0?00?0100000?0???????????1???0?????????????????????????????1???0?????00?0?00000010?10??????100??0?1???1??101?0???????????????????????????????0?????????????????????1???????11???10?????????????????1??0??1?1???0???????????????????????????????????????????????????????0????1??????????????????????0?????000????0???????0?????0????1????????????????????????????0?11?1????????0??0??????0????????????????????1????????????????????????????????????????????0?00???????0??00???????????0?0???????0??????????00?????????????00???0???????10??0??????0???????????????????1???????0???????0???1??0???0?????0????????????????1????????0????????00????0?????1????????00???????????000??1???????11????1?1???0?01???????0??1??????0??0??????0??0???????0???????0?????????????0???????0??????????00???????????0??????0???1?0?????1?0?010???????0?0????????0??????????????????????????????????????????????????????0??????????????0????0????0??????????11????1??????????????????????????????????????????????????0?????0??????????1???????????????0?0?00????????????0???????????????????????????0???????0????0??????0??0???0????????????????????????????????????0??????????????????0???0?????0?0???0??????????????????0???????????????????????????????????????0???????????????????????????0?0??00?00?????????0?0????????1??????1??????00??????0?00?????00????????????????????????0?????00???????????????????????????????????????????????????????????????????????????????????????????????????????????????????????????????????????????????????????0??00?????????0?????????????????????????????????????????????????????????????????????????????????????????????????????????????????????????????????????????00000000????????????????????????????????????????????1??????????????????????
Panphagia        1???????????????????????1?????????????????0?0000?0000??????????????????01000?000000???????????1?01???00????????????????????????????????????????????00??0?0000?010?11?000?100?1?0?100???11?000?0??000??????????1101000????1??00????0????????0??????????1?000?0??10??????????????????????????????????????????????????????????????????????????????????????????0????????1????????????????1??0?00101?01?0?00000000?010?110?010?0??0?0?010000??01?????????????????????0??0?0101???100?11?001???????0????0???????????????????????????????????????????1????????????0?0?1?1????00??????1?0???????????????0???????0?????0??????????0???0????0???????????0????000??????00?????????????????????0???????1??????????1?????1?????0???????????0?????1??1??????0?????????????????1?01?????????????????11??0????????0?????????????????1?????????????????????????0?????????????????0??????0???????0????0????????????????????0???000????000????01??0????????00?????0???1?0?0???0?????????????????????????????0????????????????????0??0??????????????0?????????????????????????????????????1???????????????????????0????????0?????????????????????????????0??0?????????????????0????1???????0??????????????0??????????????????????????????????????????????????????????????0????????0??00????????0???????????????????????????????????????????????????????????????????????????????????????????????????0???????????????????????????????????????????0??????????????????????????????1?????????????????????????????????????1????????????????????????????????0?????????????????????????????????00?????????????????????????????????????????????1??0?1?????????????0???????0???????????????????????????????????????????????????????????????????????????????????????????????????????????????????????????????????????????????????????????????????????????????????????????????????????
Piatnitzkysaurus 10??????????????????10?01???0?0??0?1?0100??0???????????????????????????010000?0000?????????????????????????????00000011?000?0100110000??????????????0100000000000?001??01????????????????????????1???1000?10110100110000001??0100101000000000100??10??0?00111001010100000011?000001?01001010000?001???????????????????????????????????????????????????110?0000???????010???01??????0???01?111110?1?0001?00?00001???010011?100001001000001110010001001110?00??10????10110100?1????1?01??????0?0000000000000100?0?????????????????????0?1?00??????0??0?01??01??0?10?????00??0?00100???0???00????0?00?00?????00??0??00???0?0?00?0?0??01???0??????00???0?1111??000?0?????00???0???1??0?0??????10?0??0???????1?00???0?00??0???0????0???0???0????0???1????0??00?0???????1??????100?????1???0??11?????????0?????????0???0?0??????0?0?000000000????11?????????11???0??????0??0????00??01?00?????0?1?????00??????????0???0??000??1????00000??????0??01??0?0?0???0???0????001??????????000??00?0?0??????0???0??????????0??00????0?????0?0??????11?0?0?0001?0????0?0??1?0?01????11????????0???00?0?????0??????10????????????1????????0?01?????1????????????????????1???0?????0???00?1?1??0???????1??0??1???00?????0???00????0?0001?0?0???????10??001?0?1001000???1?0??????0?0?????????10??0000???0?0??0???????0?????????????????1001???0???????0????????????????????????1????0???????????1?????????1??????????01000???0???????0?????0??????????????????????0??????????0???0?1??1???0???????0??????0?10?000??1????1????????0?????????0??1??????1000?000????0???0???10??0???0???000????????????0?0????????????????1?????01011?????0?1?????0?????1?1????0??000??????0?0??00?0???????00??1???????????????????1????????????1??????????0???0?000????????????0??????100????000??????????????11000000????????????????0????????????????????????????????????1??????????0??
Pisanosaurus     1??????????????????????0?????????0????????????????????????????????????????????????????????????1????????????????????????????????????????????????????0???011?000?11??0??0??1????0?1?????????1???????????????????????????0????????00000???????0?00?????0????0????????????????????????????????????????????????????????????????????????????????????????????11???????????????????????????????0??0?????????????????????????????????????00????????????????????0?0?0???000??100001000100001000001100001???00?000??1001?0????0??0?????????????????0?????1??0?????????0???????????????????????????????????0?0?00?0???????0???????0????????????0?????????00????????????0??????????????????1??1??????????????????0?1?0???1??????????????????????0?????????????0?????????????????11??????0??????????10?????0??????????1???????????????????0??0???????????0???1????????0?????????????11?????????0???????????0??????????????????????01??????????????????????00???????????????????????????????????????????????????????????????????????????????????????????????????????????????????????????????????????????????0????????????0?0???????????????????????????????????????????10?00??????????????????????????0????????0???????????????????????????????????????0??????1?0????0?????1????1?????????0???????????????????????????????010??????????????????????0??????????????????0?????????????????????????????001?????????????00????00??????????????????????????????????????????????????????????????????????????1??????????????????????????????????????????????????????????????????????????????????????????1?????????????????????????????????????????????0????????????????????????????????????0???????0???????????????????????0??????????????????????????????????????????????0????00???????????????1??00000????????????????????????????????????????????????????????0??????????
Plateosaurus     0010000100001100000000001010100101010000000000100000000000110111110?0000000000000001010000000010010?0000000000000000001000000000000000000000001000000000010000010010001011000000000100010010010010000000000?000000000000001000100000?00000000000001000000011000100010000000?0000001000001010000?0000?001010000100000100100001000000000000000000????00000000000000000000000000000000000000000101001000000000000010011000100000000001000001010011001001010000000000000?000100?100000000101000000000000000000100100000000000100????????000000000010001?0000001000?101010000?000001000100?0000001000?0?0000000000000000000000000?00101000000000000000000000000?000?000?000001000??10000000000110000000?0?0100?101000000000000001??00000111?000??000?0?0000000?000?011011010110000100?00000101000000000000?000000?0001??00000?00?0000000000000??0000100001?00?00000000000?01000000??000000000000000000000000?0001000000000000?0001000000000?000?0?0000?010000?000000?000?0????????0?00000000?00000?0?00???000?000????00000?0??00000001100000?0?00000?00000?000?0?0000?0000110000?0?0000000?0000110100???1001?0000000000000?00000???0000?100?0000??00?0?0?0??0000000?0000????00000?0000000??0??00000?000?????0??00?????0?000??00??????0???????0?0000??1?000000?0??0000000100000?00000000?0??0000???0001?000000000000?00?00000000?00000000000?0000000?0?0????0000000?0?00??00?01?000?0000000011?1100000??00000000000????00?000000000?0???000?0???0000?00?000?0???1??00?0????000?00?0?0??00??0000?00?00?000?0011000000?0??0?????00000??0??0?0?000?1?00?0?0?00?00??00000000000000000000?000000??00??000??00000??????0?0????1??0?????0??0?0????????????0???0?100?0???0??00???????0?0???00000??0??0???????0?0?????0?0?0?????0????0000?00001?00??????0???0??0??0?0??0000????????????0?000000000?1000001000?00000??0??0?0????????????????0?100010??0??????0??0000?
Sacisaurus       ????????????????????10?0??????00?0000???0??0????????????????????????????????????????????000?0???????????????????????????????????????????????????????0??0?11000010?10???000????????????????????????????????????????????????????????????????????????????????1?00?100?1??????????????????????????????????????????????????????????????????????????????????????????????????????????????????????011??????????000??00?1?????0?1???00???0010000?0?0?000001000????0???00?1?01?0101???0???????????????????????????????????????????????????????????00??0??????????0?????0????????1???????0?1????????0???????0????????????0??00???0?????????0???????????????????0??????0???????????????0??????????????0???????????1?0???0????????????1????1???????????????????????????0???????????111???????????????????????????????1?????????0???????0???????01??????????????????????????????????00??????????????0???0???0???????0?0??????????001??1??????0????????0??0???????0??????????????????????????????????0???????????????????????????????????1???????????????????????????????????????????0???????????????????????0?????????????????????????0??????????0????????????????????0?????????????????0???????????1???????????????????????????????0??????????????????????????????0??????1????11?????????????????????????????????????????????????????????????0???0?????????????????????????????0????????????0??????0???0????????????????0???????0?????????????????????????????0????????0???????????????????????????????0??????0????1????????????????????????????????????????????????????????????00????????????????????????????????????????????????????????????????????????????????????????????????????????????????????????????????????????????????????????????????????????????????????00??????????????????????????????????????????????????????????????????????????????????????????
Saltriovenator   ?????????????????????????????????????????????????????????????????????????????????????????????????????????????????????????????????????????????????????????0????0?0?0?0??????????????????????????????????????????????????????????????????????????????????????1?0????010??1??00??0???1??000?010???????0???0???????1?????0????0??0??????0?00???00???????01???????????????????????????????????????????????????????????????????????????????????????????????????????????????????????????????????000??????0100???0?0???1?????????????????????1????1???1???????????0???????1????????????0???????????0??????????1????????????????????????1?0?0???????00?0????????????????01????0??????0???0??????????????????????????????0???????????????????????????????00????0?0????????????????????????????????1??????????1?????????????0?????0??????00?????0?????0???????????????????????????????????????????????????????????????????????0?????????????0?00?????????????????????????????0???????????????????????????????????????????????????????????0?????????????000?????????????????0????1????????????????0??????0????????????????1?????????????????0?????????????01?????????????0?1?0??????????00?????????????0???????????????0?0?????????????????????????????????????1???0????0???????????0????10????????????????????????????????????????????????1????????0????00??0????????????????????????????????????????????????????????????????????????????????00???01000????????00???????????0????????????????????????????????0?????????????????????????????????????????????1?10?????????????0??????????????0???????1?00?????0?????????????????????????????????????????????????????0??????01???????????????????????????????????????????0????????????????????????????????????0?0?????????????????0?????????????0????????????????0????????????????????????????????????1?????0??????
Sanjuansaurus    ????????????????????10?0??????1???00????0??0?????????????????????????????????????????????????????????????????????????????????????????????????????????????????????????????????????????????????????0?????100????110?????0??0????0000?0???10??1??00?????0??1?1?1001??11???00?1???????????????????0???????????????????????????????????????????????????????110?01????????????????0?????00????????1????????????????????????0011?1000??????????????0?00001?100?00?1??0?1??0?000????0?0??0?10??????0????????????1???????????????????????????????0???????0????????????????????????????00?1????????0??0???0??0????????????????????0????????10??????????????????0???????0?????????????????????0????????????0???????0??01????????????0???????????1????????????????????0???0????0??????????????????1???0??????????????????????????????0??0?????????0????????????????????0????1??????????????1??0??????????0????????????????????????????????11?0?????????1????????1?????0????????????????????????0??1??????????????????????????0??0??????????????????????0?????????????????0?????????????????????????????1???????01?1?????????????0?????0??11???????????????0?0?0?????1??????????????0?0??????????????????0????????0???0???????????????????????????????????????0?????????????0????????????????????????????????????????????????????????????????????0????????????????????????????????????????????????????????1???????????????????????????????????????????????????????????????????????????????????????????????????????????????????????????????????????????????????????????????????????????????????????????????????????????????????????????????????????1????????01????????????????????????????????????????????????????????????????????????0?????????????????????????????????????????????????00000000????????????????0??????????????????????????????????????????0???????
Sarcosaurus_woodi ???????????????????????????????????????????????????????????????????????????????????????????????????????????????????????????????????????????????????????????????????????????????????????????????????????????????????????????????0????????0??????????0??????????????????????????????????????????????????????????????????????????????????????????????????1?????????????????????????????????1?111?10010??001????00?10?1100?????0????????????????0?0?01101?10?0???0??????????????????????????????????????????????????????????????????????????0???????????????????????????????????????????????????????????????1??????1?00???????0?????????0????????????????????????????????????????????????????????????????????????????0????????????????????????????????????????????????????????0??????????????1????????????????????????????????????????0???????????1?????????????????????????????????????????????????????????????????????????????????????????0????????????????????????????????????????????0??????0?????????????????????????????????????????????????????????????????????????????????????????????????1???????????????????????????????????????????????????????????????????????????????????????0???????????????1????????1?????????????????0??????????1????????0????????????????0?????????????????????????????????????????????????????????????0?????????????????????????????????????????????????????0??????????0???????????????????????????????????????????????????????????????????????????????????????????????????????????????????????????????????????????????????????????????0???????????????????????????????????????????????????????????????????????0????????????????????????????????????????????????????????????????????????????????????????????????????????????????????????????10000000???????????????????????????????????????????????????????????????????
Saturnalia       0??????????????????????????????????????????????????????1??1??1???????????????????????1??????????????????????????????????0?????0????????????????????00??0??000?010?100110?0?0?????????????????????000??????????010?000??????000?00??0??00???00??0??1??0??00110??1???????0??????00??1??0??0?1???0???0????????????????????????????????????????????????????0??01????????1??????????????????0000?10?0010??00000?100?1??1100010?000?0?0010000?1010010?01101?0?000??00?0??1?000000?1?0??1???100??0000????0?0?????100???0??0??????1?????????0???0???????0?????????10???1??????????????01?????????0?00??????0????1??0?000?00???0??????0?1????0???????0?0????00??????0??????????????????????????????????????????1????0???0??0??0??????????0??1???????????????0???00?????0????0010110??????????????????????????????0????????????????00???????0??0????????0?????????????????0??????????????0?0??????????00?????????????????????0000??????0?00???????0??0?000???????????0???????????????????0???0??????????????????????????????????????????????????????0??????????????????????????01???????????????0??????10????1?????????????0????????0????0????0??0??????0?0???????00?????????????????0??????0???0?????????????????????????????????????????????????0????????????00??????????00????????????0???0??0?0??????????????????000??????????????????????0??????????????????????????????????????????0?????011??1???????????00???00?????????????????????????????????????????????1???????????0??????????????????????????0???0??0????0????????????????????????????1???????????????????????0??0?????????0???????????0??????????????????????????????????0??????0???????0?????????????????0????????????????????????????????????????????????????????0??????1?????????????????????????00???????????????00000000????0??????????????????????????????????????????????????????0???????
Segisaurus       ????????????????????????????????????????????????????????????????????????????????????????????????????????????????????????????????????????????????????????????????????????????????????????????????????????????????????????????0??0???????00?1??0?????????0??1100?101?1??????0?0??0??1?00001010??0??00????1???????????????????????????????????001??????011??000????00000??0010???001?00??????111??????????????????1??1??0010?001?1000??110???10?10??11?1?0???0??00????1???0?00????0??0???11???0110???0????????0?10?1??1??0?0?10?????????0??????????????????????0??????????0?????01????????????????????0???1??????01?00????????????0????????????0?0???0???????????10?????0???????????0?????????????????????????????0???????????????????1????????????????????????????????1???????????????????1?11?1????????????????????????0???????0??????0?????????????????????????????????????????????????????????????????????????????????????????0?????????0??10??????01?????0????????????????????????????????????????????????????????0???????????????0??????????????????????????????????????0???????????????????????1???????????????????????????????????0?????????????????????????????????????0????????????????????????????????????????????????????????????????????1?????????????????????????????????????????????????????????????????????????0?1??????????????????????????????????????????????????????????????????????0?0???????????????????????????????0????????????????????????????????????????????????????????????????????????????????????????????????0???????????????????????????????????????????????????????????????????????????????????????????????????????0????????????????????????????????1?????????????????????????????????????????????????????????????????0??????????????????????11000000????????1????????0?????????????????????????????????????????????????
Silesaurus       100000?0000001?00000??0010000?01?000?01?00??000010?????????????????????00?0?0???00?????0?????00?000?000?0????0?00000001?0?00??0000??00????10????????00?0111000010?100?0000???00??0???10??010?10??000?0000010001100000000000??0000000?0000?000000??10?0??001100010?0100000?1?0000000000000010000?000???????????????????????????????????????????????????11000000??0??000??0?0000000?00?0?0000010110100100000000001011001010?0000100010000000000010011000000000?00?1?01?11010001000000000010?0010000?0000001100110?1???100?0110??????????1?00???01000???000?000?0?000?1??00??000010???00???00?00?0000?000?01000??000000?01?0?00?0?00?000???????000?00?0??01???000?0?0?0?000??0???1?00?0??????010???0?????1?0?001?00?00?00??0??0??0?000000???0?????????00??0??00??0?0?1100111110?0??????0010100000?????01??000???0?????00?0??00?0?000001010?0??0?000??0?0????000???00000?000????0??10000?000000010??00??0?0?????00000??001?0?????00000??????00?01?000??00?0???00?00?0?0????????????0?0?0?0????????0??????0??????????00??0?0????00?0???0?100?0?00000?00?00???0????0?0?????00???0????0?0?0??0?0?00??0????10?00?????0?0?0????????0?00?0????0??0??????0?0???????1??????1??0?0???0?0???????0???1??0??0???00???0???????????????????0??????0???????0??????0??0??000????1??0?1111?0????0???0???0??0?00?????????0???????0????????????0???000?00??0??00?00???0???????0????????????0?????????00?0?0??00?100?????????000???00????????0???0?0????????????????0???00????????0?????0?????00??????????0??0?1??0??00?00???0??00?0?0?0????????00??????????0?????0??0?????0?????????000??00000???0????0??0????????00??????01????????0???????0??????????0??0?0???????0?????????????0???0???????0???????000???????????????????????????????0??????1???????????????????????0??0????000???????????????00000000??????????0?????0?????????????????????????0?????????????????????0??
Sinosauropteryx  100000?10000???00?00?10?10?0????100100?001?000???0101001??0?0?1?????1100??00???????1?000?00?010?1???00000???0???????????????????????????????????????0000?00000000?000?00?0?????????????????????????0?0??????0??10?00000?0?1000100?0???0?0?010?0?01??00?00?111?000?1100??0?100000001?00001?1??01?011??011?11110???0?110000?0110?100?00100??10010????????????????00000????0?0?000?100010001110?0?00101001?00??00?10?????011?0?0?0?0011000?11100110?10011????0??101???101?0?00?????1?01111?1000110?010?000011?011001011100?011011000?000???0????0?00?1?????0?1?00?10?10?000??????1??1?0??0??000?1?00??0??001000??0???00000?0?00?00001??0???0?00000?011??????0???01000??00??11?0??1??01?00?101??????00????1????0?0?0?00??00?00????00???1????????00??????00?0??000??1????1???????01?00????0???11??????1???0????0??100?0???000???10000001??000???0???0??00??????00101000?0??00??????0?0?01???0??00????0???0???000????0???0001??????001?0?000??00??001??1?0?0???0?000??0???0????????????0?0??????0?0???0000?000???????????00?0???1000???1?0????0?0?00??0???0?????00?0???1???110??0?0????0?0??01001????????1?0????0???0??0????0???0?????0??1???00000?0000?0?0??01000?0????0????0?0?0??0???0???1??0???0??0???????0?0????00?????0?????????0???????1???????????0???????0??000???0?00??10??????0??0?0????0????00????000??????????????????1?0000?0??00?000??????????0????0?0?000?00?0???????0???000?1??????????0??0????000?????00?0??000?0?0???00???0??00????01?00?????0?????0?1??0?00??0?????00????1??00?010010?00110?00?1?0?????????00?????????00??????00?????0??????0?00?0?00000000???0?????00???????0??????????????????????0?10??0??0?1????????0?????00?1?????00?0?????10????????0???00?????????????????????????????0??????????????0????1???????????????????????0????10?0????????0?100000000?0000?0100?000?00?????0?0??????????????????10??1?????0???00????000
Sinraptor_dongi  1000000100001001010011001000000010000010001000100000101111100010011?000010000000001110100?1000000100010000010110001011111?0?0101100000000101101010010000000000000?0000100100??011101000100000011111011001111100110110001011100100101000000011001001000000110??0100010000000?00?????????????????????????1???????10????00??????0110110????111001100000??110000?0????????10?1000??????0?0?0111111100100001?010000010?10110110?0001100100010111001101100111100001101100101101000111011001111100011000100000010100100101100000110????????0?0000?0011000?0100000???0?101?01?0001000?00111010??0000110000?0000?000?00000000?100000000??01010000?00?00000?10?1?01??100??0?100?001101??100001?0????11?0?00000?11?1?001????000000000110?0?100111000???0001??000?0???001001111110101100?1000101?010?110?000010?000000?0?0??0?101000?0??01?000010?0011?110?010011?010??0????0?00?00010000001000000000000110000???10?00000000010000001000100?00??00?0001010000010??10??0?????0????????????00??00?0000000?1?0?10000000?000????000?0?0??1?10???110?111000?0???00?0??00?0??1?0?0??000?1????0??00??000??100110010???11?000000010001?00?00000?01??00?00??00000??00????????10000???000000000001??00000???1??0?00000000000100???0??100?0000??01?????00100100?00?10010010?0?000??0?00?00??0??0?010???0110?00?00?0???????0???????0???00000?0001?0?010?000000?00?00???0??????00???00000?00?00?0?0??0110000000?11000??01?00?101100000????00100?0?0001?0???000???????01?100000?00000?00010?000??00??00?00000??0000101000101?00011?00001?00000?01??00001100?01000?10?10000??0?0?0100?0?0000?0000??000?0000??0?0?00???00?1000?000???0010011?101?0?10?00000??01101????1??0?1???11001???0000??0???0000001000000?0000001000010?0???0?0?0?0?????00???10?00000011????????0?000???11?000????0?????????0000011000000??000000???????00??00000?0000000100000101?0?1000?00?001?0000?00?0??
Skorpiovenator   1000???1?0?10???0???100??0????11010001?00001?10???????11?1?10010110?000???1?????????11?1011?000????????000110???????????0????1?????????????????????10??1?10000000?0?101???00???0??01???11??00??????????????????11?10?10????10??????????????????????????0????????????????????????????????????????????????????????????????????????????????????????????????????????0??01110??0????0??0??0??1??????0010????1????00?10????1?????0????0????????????????1??1????????????????????????????????????????00??????????1?????????????????????????????????01?0?????0???????0????????????????????????????1?1??????????????1??0???00???0?10????????1?1?????0????????????????1?0??????????1??0???0?????0??1??????????????1???????????0????00????????????????????01?1????????00???1???????????????1????????????1?0??0?????????0?????????????????1??0?1????????1???0???0???????????0??????????????????????????0?????01??????0??1???1??????0????01???????????0???????????10?????1??0?1???????????????????111?0???0????????1???101???1???1??????11?????1??????????????????????????????????????????????????????0?????1?????????1???????????1?1?110??1?1?110????????????0???????1?0???????0????0??0??????????????0???0?1??????????????????????0?????????????????0????????????????1??0????0????????????????????0?00?????????????????????1?0??????????????0???????????????????????????0?????0?00?1??????10????00?????????????1????0??0?????0010????000???????????????????????1???0??0?????????????1???0?????????????00????????0001??0????????0????????????????????????0?????????????????????000???00????????0???1???????????????00??????????????????1?1?1?????11?0????????????????????????????????0???????????0??0?????????????1???0?????????????0??????1??????????????0???11?????????????????????0???????????00?0?????????00??????0???????????????????????0????1??????????????
Spinosaurus_type ????????????????????????????????????????????????????????????????????????????????????????????????????????????????????????????????????????????????????0100110010100??10?1000???????000???1?????????1????0???1???010?110?1??1???1?1??11?0?000011000??10??1?01???????????????????????????????????????????????????????????????????????????????????????????????????????????1????????0???????????????????????????????????????????????????????????????????????????????????????????????????????????????????????????????????????????????????????????????????????????????????????0?????????????0????0????????????????????????????10????????0?0??????????????1???????????0????????1???1????????0??????????????????1????0???????0?????0?1??0?????????????????001???????????????1???????1????1?????11?????????????????0????0??????????0???0??????????????0???0??????????????????????01??????11??1?????????10??????????????????????10?1???10?0????????????????????0??????????0??????????????0????0????0?0??????0??????????????0?1?????????????????????????????0??????????????????????????0????0???????????????????????????????111????????1?0?0?????????????????1?????????????????0??110??????????????????????????????????????????????0????????????0????1????????????01?????0????0?????????1????000???0?00?????????1???????0??????0?????????????????0?????????????????????????????0????????????0??????????????????1??0?????0????????????????????????????????????0?????????0???????????????????0??????????????????????0?????????????????????1????????0?????????????????????????????100????????1?0????00?1??????????????????????????????????????0????1?1?1????????????????????????????1??1?????1????????????????????????????????????????00?????????????????????0????????????????????????????????????????????????????0?????????????????????????0????????????????????????
Staurikosaurus   1???????????????????????????????????????????????????????????????????????????????????????????????????????????????????????????????????????????????????0??????0???????0???00?0????????????0??0?0????0???????????1000??????00???000?00?0?001???0??00????????00??1??1???????????????????????????????????????????????????????????????????????????????????????00?0100?000?0???000??0??000001??0001010?00100001001?0?0000?010001?????0100010000?1000010?0000100?00????001?00?000?00?0?0??0??????????????????????????????????????????????????0???????????0??????????????1??????????0??00?0????0??????0???00?00???0??????0????????????????????0??????????????110????????????????????????????????????1?????????????0??0?????00????????????????1????????????????0?????????????100?011?????????????????????????????????????????????????????????0???????????0?????????????????1??????????????0??????1?????0???????????????????????00???????001?????????0?0???0????00???????0????????????????????????????????????????????????????????????????????????????????????????????????????????1????????????????????0???????1????????????????????????????????????????????????????0??????????????1??????????????????????????????????????????????????????????????????????????0??0?????????????????????0???1????????????????????????????????????????????0???????0?????????????????????????????????????????????????0???1??0???????00??????????????????????????????????????????????????????????????????????????????????????????0??????????????????????????????????0????????????????????????????????0?????????????????????0??????????????????????????????????????????0??????0??????????????????????????????1???????????????????????????????????????????0??????1?????????????????????????00??????????????????????????????????????????????????????????????????????????????????????????
Syntarsus_kayentakatae 1010?0?100000010000011011011??00010100100000000000?0????01100?01?10???1???0100000001?0?0?000?0?0000????000010????????0?100????0?????????????????????0??0000000000??0?0100000?000100????10000000??0???0000???0?1???0???0??????1???????1?????????0??????????1?0?????????????000?????????????????????????0??????????????????????0??????????001?????????01??????????????????????0??????????1?????0?0???????????????????0????0?0??010??????????10?10?0110100??00??0???????11?100??1??0?1001111?111??????1???????????????1?????????????????????0?0001??1??0???0????????0???0?0??????1???1??????00???1????0011??0???00??000??00?0???1??0??0??0???0???0??????0??1???????????0?1?1??0???0?00??0????10????????????0???????0?????000100??0?0?1?1???????000???????????111?01????100011??00?0?000111?0111111?00??1??????0??????1?000??00??1?00???0?0?0??00??0??001??????000????01??00?000?0010??1???0?010??0?00????1?00?1000?????000????01??0????0???10?0?00??00????1??00????????0?????????0??0??0100????1?0??????0????00??????????1???01????110?1??10???????0????????????0???0????1???????????00???111?????????1????????????????0?0??0?????????0????????????????????1????0???00???????0??0???????????0??00?????????0??0?????????00???00?????0?????00?00?0100101?0?1?0???00???00??0??0??1???0??????0?0??????????????????????0000000?100?1010?0???????????????????????????0?00000?00????????00?0?000??0??0??0??1?????0000?1?????0??00??000??????000?1?10?????????000?0?00??0??0???1????????????????0???001????10?00?11??0??0?0?????????0??????????0???0??00?0????????0???????????00???00????0???0????????0??????????01??????????0??0?????00?0????????????????????0?0??????????????????0????0??????0????????????????????0????????????????????????????????0??????????????0??????????????0???????????00?0?????????????????0?????0010000??000???1????0?00?1?????????0??
Szechuanosaurus_zigongensis ????????????????????11?11?????00?100?01?0????????????????????????????????????????????????????????????????????????????????????????????????????????????????0???0000?0?0????????????????????????????1?0???11??????1??10000?00??00?0?001?0?00??00001??????????11???10?????????????00001??0001010??0?001??00101001011?000?00?000??0010110????011???????????1?0?0?00???????0?0??????010?0?1??0111010100100000100??00010?1?10011?00000?00100000?110011001?0?11???0???01?0?1???0100?????????1???????????????????????????????????????????????0???0???????0?01???0??0??0?1??0????0??0?001?0????????0?1????00??0??01?00??00?00?0?0???0000?1??0?0??????????????0?????0?1?0????????????????????00????0??????????????????0???0?00??0???0?????0????????????????????01?00?0?????????1?0?1100????????????1110???????1?0???????0????????????010?0??000?0??1??????????????????010??0?????????????0???0????0??0??????0????0????????????0??????????00???000??0??01??0?1??0?????00?????????????????0??1??0?0??????0?????0?0?????????????????0???????0???????????1?0000?0??0?????00?????0???11????????0??????0???11??1????1??????????0?01????????0?????0???????????????0???????1????0???????0????????1???????1??0??0?????????????0?0????0?0??0?0?0?????????????1?1??0?0?01??????0?????0????????0??1??????10?????????0?????0???????????????????????????1????0?????????????????????????????0?????????????????????1????????????0?????????????1??0?????????????????????????????0????????????1?????????0???????????????????1????????????????????????????????????000?100????0?????????????????0?00???????????????0??????0?????????????????????????0???????????????10??????0?1????????????????????????????0??????????????????????????????0??????????????????????????????????????????????????????????????11000000????????1????0???0???????????????????????????????????1?????????????
Tawa             1010?0?000?0?01?0?0000001?1???10001100?010?0000?0??00?0001110110?1???00?1??0??0?????1010000?000????0???011000????????0100????1???????0??????????????0?00?00001000?0??0?0??00???1????????0?0?0????00???????????11??00???0????01?0??00???0?????0????1???????111??10?????????????00??0??0??1?00??????00?001?0??0011??000?0?0?011?0??01000?0101001????????00??0??0??0?????????0??0??0???1??000?01?1????0??1001?00??10?1000111?010???00??????????0?1?010?1????0????001??0?0?0?0????01??000?11?00001????0????011?01?0?10?0??????1??????????0?????0001?0???0???0?10????0?0??10???????10??1?????10???????????????0?0?0?0?00??0??0?????000?00???0??000?0?????1???????0???????????10????10??0?00?00111????00??0?1????01??0????????00????0????011????????0????????0??000?01??1?1??111??00?1?????0?????00010?0??0??00??0??00?00??????001?0?0???0?1????????00???11??????0?0??0?????0??????????0?0??????0???0???????0??00????0???0000????????1????0???0??????????0???0??0??????????????????????0??0???0??????????????????????0??????????0??????1??0???0?0????0??????00?????????????1??????????????????011??00????1?????????0????????0?0???????0??1????10??????0????????????0?1??0???????0???????????0??0???0????????0??????????????????????????????????0????????0?001?????0??0?00000?????0???1??????0????????????????????????0????????????????0??????0???????????????0?????????????0????????00?????0010101?????????00?????0?????0??0???001?????????0?????????????0??????0????????????????????????????0??00??0??0??0011??0??????????????0??????????????????0?????????????0????????00???0????0?????????????0???0????????????????1?0??0?1?????0???????00??????0?1????????????????????????????????????0??0???0000?????????????????????????0???????????????????????????????????????????????0?000000000???????10????0??????????????0?1000?00??????0????0?00?0????0????0??
Teleocrater      ????????????0???????0000???00010?00110100??0?????????0?????????????????010000???00??????????????000010????????????????????????????????????????????????????????000?0??????????????????????????????0?0?0100010000100000000000??1000000?0?000??000???10??0?011?00?10??10??0??0???0?00000000?010000?0??????1???????0?????00??????0????????????????????????00??0010??0????0????00????0?00???0000001100?00001001?0??1????0??????????????10?000010?00000000000?100???000000?0000?000????00???00??00????????0?????0?1???????????????????????0?00?0????1????????0??00?0?1??0???????00000?0?????00?0??0????0?00?????00??0????????????????0??000??0??????0???000??????000?????0?0?????0????0??0??????0000??????????????1??0????00???0?0?????00??0?????????????0??000?????1??1100?11?010?????0????0000?0?0????00??10?????1????0??????00?010?0?0?00000????????0?????0???0?????????0?????????0????0000????00??00????0??????100?????????00????1?0??0??????????0?????0?????0??????0??????????0?0???0??0?????000??????????????????00???0???????0??1????0?0?00000????????????????00??0?00??????????0?0?000?1100?0?????1?1???????0001??0?????0??00????00????00???0??100000?00?????0????0?0000????00??0???1??0??0????????0?????0??00001??0??0?0??????????0????00?0???0???01?1??1???0??0????????0?0?0?0?????????0??0????0????????????????0?000???0??0??000??0??????????00?????????1????????????????0?00?00????0????0???000000????0????????????0??????0???????????0????0??????????????????????????????1????0????00100?10?0??1?0???????????????????????????0????00??0?00??00?00???0??0??1?0000?????????????????0??0??00?0????????????1??0?????0???????????0?0????0?????????????1?????00??????00?0???????????????????????0??0??0???1?????00?????0??????1????????????????0??0??????????????????????00000000????0?1????????0?0??00???00?0????????01??????00?1??????0???????????
Tianyulong       ??10?0?001?000101?1?00?10000??0?000000?0?000000??1??1?0000?00011??0???????????????????????????0?????????????????????????????????????????????????????01?0?1000111???1001??0010????00?????1?1?0?0????????????????????????????????????????????????????????????????????1??????1?0??0??0??0??10????0?00?0???1???000????0000010?0010??10?10000???0?0???????????????????11???????0?????0?00??????????????????????????????????010?0?????1?10000?0?0???????????10??0????????1????????????????????1???010???0????011?0?????010?0??001?01??0?0??0?????0??????0?????1?1?0???0?01001??????0?????0?????0???????????????0??????????00??00????001?????????00?00?0???????????????????0????0?0??1??00?00?001??????00????0??????0?0??0?????0?????1?????1?????????0??????0?????0???0????1??????????0?????0????????0????????????????0??????00???1???0?????00????0???0??????????0??0???0????1?????????0?????????????????????????0???????????0????????????000???????0???????????0?0???????????????????????0??0??????????????0????????????????????????????????????????????????????0??????????????????????0?????1?1?????????0?????????00?????0?0?????????0???????????????????0????????0????0??????????????????????0?????????????????????????????????????????????????????????00???????1???????????0?????????????0?0????0?????????????????????????????????00???????????????????????????????0??????????????0?????0??????????????????0????10?1?????????????????00??????0?????????0?????1???????????????0???????????????????????0??0100?????????????????????????????????????????0??????????????0000????0??0???0?1????????????????????????????????????????????????????????????????????????????????????????????????????????????????????????????????????????????????????????????????????0????????????????0?????????0?00????10???00?????????????????????????????0??????????????0????0??
Torvosaurus_tanneri 1010000100000000010001?0??110?0??01100101??0????????1?011?0001?0110?00?????????????????0?1010?0?0?0?1?00???00???????????????????????????????????????0000100000000?001????????????0???????????????1?000?11010011100110000001??0100101000000000001??10??0?001110010101000000000000001?0000?010000?001????10??11011000??00??????0??01?0???????0??????????1?1010010?0000011001000000??01100011101100010000110?001001001010011010?01000?100001010011001001110100?11000001011010001110110011??1?00????0000000?01100???????????????????????0???00100?1?010?1???0?0?00?10???1?00??00001011??0??0??0?1?0010?000001000??00?000000?0?0000?0??01??0???????00?0?1?????0?0?010????1000??00??100?10?00?1?10?0??0?0???101??01??0000?000?00????001?0?1?1??0??0??1??100?000?00?001??1110001000?011?1?0?0101100000?1??00?10?00??0??0????????00?0100?000?00?1?111?10??0?1??00??0?0?00?00?0?01?????01000000?0?010??0010???10????0??10???000?0?????00100??00??1??00?00?0?000???001?00?000???????1??0001100??11?0??0?0?????00???0?0????00??0?0??000010??1???11??100000001?00??10?0?00?0000?011?0?00???0?????00??0?????0???10?00??????0001?0??0?0?0??1?0?00100?0?00?????0???????10??1??1000??1000001??00??????1??0??00????0???10??000????00000??00??????0?01?1??101?1000000??0?000??00?0?00?????0?01010?00001?0?0??????????0???????0???0?????0001???0?010???00?00?00???0???????0????0100??0?00?0??????10????????1?0??????00?11?????0?????000?0????0???????????0?????????0??????????1?????00?0?000?????0?000????0??00001?01?0?01???0??1?01??0?????0000?10??0?010?001?00?0?0?0????????000??0000000?0?????0??0?0??????0000??00???????????0???0????????????????00100??0??100?0?1?0000??0?000?0???0?01100?00000?0???0???????0?0???0?????0??????????0??????0?1???????????01?0?01100???0??1????????????0?11000000??00????1?000??00????????0???000100010?1????00????100??????0????0??
Tyrannosaurus    10000001000110010000110010001000100000101000010100001101111011110110101110000111011100011010000100010100110101000000001100000110100011100100111010010000000000000000000000010111000101010001101111100101111010?100110001001000110101100000000001001000000011100100110001001100100000010010100000001??1?101011010000?01010?0??0??11?1??????10010????0011000100000010010100000001100001000111011100111011000010011001111011111000100110101100001100100111100011101001101100000101011011111100011000110110011100100101100000110????????00101000001111000110000000?10100101010010000111010000000110000?000001100000011000011000000000100010100010000011110?010?00010001000001100??1000100010011000000001?1101?001000011000000011??0010011??000?10001000100010?000?011?111000110001001?01001001100010010001100000?00011100000100111010000000000010000101110111000???00000?100?0000101000010111000110000000001010001000000100000?1100000?000?000?000100110?0011010000?000?0????????000?000000000000?0001000000?000?00?000010000111000011001110000000000000000100000001?00001100000??000000000100111010110100110000010001000?00100??100000100000000?00000000000101000?1001???100101?0?0000???1??0000111110???111010100001?10?110??1111101?1?0??001000?0?11001?000000000?00??0100?0100100000?00?000010?????0???????0???0010011001???0100000000?00?000??0?0????0000?00?000101000100000110000001?11000?0010001111100000?00000000?000000?0???0000000?000111010000111000100?0?00000000010110000??0010100111001?0001100000100001?1?0?00000??01?0?000??00100001?0110010?00000000000000010001?0000?00000100001110011????0010010010??0011?0001???101?10??00?101100?1?1000?000010?110111000??000000?1111111110110?0???0?1?1?00??0?000??00100000010001111?0000000?01?0000?0??01??0???0000001110000001?000000100000?001?00?00?100000011000111??0?10?0????001?0100?00000?
Tyrannotitan     1??????????????????????????????????????????0?????????????1????1?011?????????????????????????????????????00?10???????????????????????????????????????010011000?000?0?100000???????0???????????????1??0??????????100100101?0?1?0?0??01?0?1???01001??1???0?111??0000??10??1??1100?0??????1?1?1???????1???????????????????????????????????????????????????1?001???0?????0010?00????????0?0?01??????0??0??????????????????1011?1??0010010000010100111011?1110?00?11?1?0????????0?????????????????????0??????????????????????????0?????????????1?0????0????????????0?1????1?00??0?0?0????????????01????????????????????000??0????0????0?0??????????????01?0??????1?01???????????0????0?0?1??????11?0???????01????0??????0??0????????0??????????0?????1??0???????????0????????0??00?????????010??1?????????1??10??0?????????????0??1??????????????00????????????????????????1????????01???????0????10?????0???????????????00???0?0??????0???????0?????????0?0?????1????00???????????100?????????0??0??????????????????0????0??????????????????0???????1???????10?????????????1???01???0?0?????????????????11?1?00100??0??????0???0??0????????????????0?????????1??0??????1??010?0?0????????????????0???????????01??1?????01????????????0????????0???0??0?1??01?????00???00????????10???0010??0?00??0??????0???????0??????????00????????????0???????????????????????1????0?????????????0????????1?0?????????0100??00??????0???????0?????????????????????0??????0??0????????1???????????0?0??????0????0?????0?0???0??0?0?0?0?????0?????1?????10???????????????????????0???????????1????00????0?????????????????000????????1??????????0????????1???0????????????10??1?0??????00?001??1?0?????????????????????????????0??????????????????????0???????????????????????????????????????11000000??????????????????????????????????????????????????10??????????0????
Viavenator       ??????????????????????????????????????????????????????????????????????0?1????01111110???011???????????????????000???00??0????????????????????????????????????????????????????????????????????????1??0????????1?11?10001??????0?10?01?1?00??0010????0??0??00?100101?10?????1?0????????????????????????????????????????????????????????????????????????????????????0???110?10000??0??0????????????????????????????????????????????????????????????????????????????????????????????????????????????????????????????????????????????????????????0?????????1??1????????????????1???0??0??????0????????????????????0????????????????????1????0???????????????1????01??????????0???????????????0??1???????????????0?????????????????????????????0????????????????????????????????00?????????????????????????????????0??????????????????????0????????????0?????????????????????????????1??0??????????00???00????????1??????????????????1?0???????????????????0??????0????1????????????0?????1????????????????1??011?????????0?????1????????????????????????????1?????????????????11????0?0?1????????????????1??????????1?0?????1010??11??????????????????????????????????????000??0???????0??????????????????????0??1???????????????????0?????????????????????1????1??00??????????110???11?0???????????????0?????????????1????100????????????????????????????????????????????????????01??1?1??????????1???0??1?????????????????0?0??????????????????????0???????????????????0??????????????????????????????????????0????????????????????????0?????????????????0???????????????0???????????????1????????????10?1?1??????????????11??0????????11???????????????0?????????????????????0???????????????????????1???????????????????????????1????????????????????????????????????0???????????????????0???00?????????????0?????????????????????????????????????????
Xuanhanosaurus   ?????????????????????????????????????????????????????????????????????????????????????????????????????????????????????????????????????????????????????????????????????????????????????????????????0?????????????????????????????0010??00000??0????????????????001010100000011000?001??000?010000?0001?001?10110110001000?0?0??00101100??001100?0???????????????????????????????????????????????????????????????????????????????????????????????????????????????????????????????????????????????????????????????????????????????????????????????????0???????0???????0??????????01????????????????????????0???0???????00?????????00?1?????????0?????????????1??????0?????????????????000??0?1???????????????????0?0???????????????0?????????????????????1?0????????????????????0?????????????????????????????????0??????????????????????0??????????????????????101??????????????????????????????????????????????????????????????0?100?000???????????????????0?0??????1?????????????1???????????????????????????????????0???????????????????????000???????????0??????0???????????????0????0???????????????????????0?0????????????????????????0???????????????????0????????0???????????0???????????????????????0?0???????0???0???????????????????????????0??????????0????????0?????0???0????????????????????????????????????????????1????????????????????????????????0????????????????????????????????????0????????????????0?????0?????00??????00?????????????????????1????????????????????????????0??????????????????????????????????????0?????????????0?????????????0?????????????????????????????????????????????????????????????????????????????????????????????????????????????????????????????????????????1????????????????????????????????????????????????0110?000??????????????0???????1????????0????????????????????????????????????1????????????
Zuolong          1000?0?100?0100101001101??000?00?0000???0?00??????????0???0?10??????????1000??111011?0?0?000????010?0100?1000???????????????????????????????????1???????0?????000?0?0????????????????????????????0?0?0????1??111000?0??1001??0?0??0????0??????????????????1????????????????????0??0??00010??????000?????????????????????????????????????????01????????1?0000010?0????010?000???00??0?0????101?10?1???01??0001??10?1???01??0?0001????????????0110010?110?000??1001?01???1?????????1?????????0??0?110000101?0?1?0??????????????????????0???0??0?1?0??00??0??0?????0?????????1?0??????????0?0?01??????????0?0??1000?00??0000??0???0??00??00??????0??0?1?0?????100?????00???1??0?????????0??0???????0?0?????1??01??0?0??0????0???????????????????????0?0??????00??0???????00011???????00??1??????1?0010??0???????0????0?????000????0???0?00????1??1??0?1??????00????00???????????0??00??0001??0?????0??00?1?0????100???0??0??00?????????????00?01??0?0??00?????0??0???????????????????00??00???????????????????0??????????????0???0????????00??1?00????00??????0???????00????000????0??0?????0?????????1??1????????0???00???0?0?????0??1??1?????????000?????10???????0?????00001?????????????000????0????????1?????1??1???????????0?0??0?1???0?0?0??000???10?0????0??00???????000??????????????????????????????????00?????00?0????0???00???????????????????0???????0????1000?????????????????????????????????????????????????????????????????????????10????????????????????????????0??????????0???????????1???0?????????????????????????????????0??????????????????????00??????????????????????????????????????????10?????010??0???????0?0??????0?????????????000??0???????????????????????????????????????????????????????????????????????????0????????????????????????????0?11000000??00???????????????????????00001100001100???1??????????????????????
Zupaysaurus      10??????????1??0????110110????00010000100010?00000?0000111100101110?00101001?001101000000000001000???0?0110?00???????0??0???010?0??????????????????100?0?000?0?0??01?01?0000?00010??????000?0?0??0?1?0??0???????????????????0?????????????1???????????????????????????????0???????????????????????????????????????????????????????????????????????????????????????????????????????????????????????????????????????????????????????????????????????????0???0???0??????01?100?101?0?0001110?????????????????????????????????????????????0????00??0?1?00??000?0?????1??0?0?????????1?1?????100?01?0?0?00????????0??0????????0??????0?????0???0????????????????10???????0???1??0???0?????0????????????????1?0?0??????????????1????0?0111??0?????000???????????1????1???1??????????????01?0??????1?0?1???10????????????1??0???????????????????0?????????1?????????????????????1????????????????00??0??????????????001???00?0???????????????????????0??000??????0???????????????????????????0????????????01??0???0????????0??10?11????010?????0???????0????????????0?????????????????????0????1??????????????0??????????????0????????????0??????????????????????0???????0???????0??????????????0???0????????????????????????????????????????????????????0??????0??0?0??????0??????????????????0??????????????????????0????????????????0?????????????????????????????0??00??0????????00?0?0???1???0??0??1??????0???0????001???0??0????????????????????????0??00000??0?????????????00????????????000????1????011??0??0????0?????????????????????????????????0??????????????00???00???1????0?????????0????????????????????????0?10?????0??????????????????????0???????????1??????0???????????0??0?????????????????1????????????????0???????????????1??????????????00?????????????0??????????????0?????????0???????0???????????????????????????0???????????????
;
end;

begin trees ; 
tree tnt_1 = [&U] 
(1,(79,((48,(41,(((((27,(9,(20,(((18,((77,(85,(((54,(72,(3,(56,(2,(83,(32,47))))))),(((37,(7,(55,(38,74)))),(23,((22,(30,45)),(51,81)))),(14,(49,61)))),((71,(11,(58,86))),(34,(52,82)))))),(((25,(24,(6,(((4,(46,(73,84))),(50,57)),(43,53))))),(10,31)),(8,65)))),(67,(15,17))),(42,(44,(13,(87,(69,76))))))))),(78,((12,16),(75,(35,66))))),(28,(33,(60,(63,(59,68)))))),(62,(36,(80,(26,40))))),(5,(70,(64,(19,29))))))),(21,39))));
tree tnt_2 = [&U] 
(1,(79,((48,((((((9,(20,(((18,((77,(85,(((54,(72,(3,(56,(2,(83,(32,47))))))),((((7,37),(74,(38,55))),(23,((22,(30,45)),(51,81)))),(14,(49,61)))),((71,(11,(58,86))),(34,(52,82)))))),(((25,(24,(6,(((4,(46,(73,84))),(50,57)),(43,53))))),(10,31)),(8,65)))),(15,(17,67))),(42,(44,(69,(13,(76,87)))))))),(27,41)),(78,(12,(16,(75,(35,66)))))),(28,(33,(60,(63,(59,68)))))),(62,(36,(26,(40,80))))),(5,(70,(64,(19,29)))))),(21,39))));
tree tnt_3 = [&U] 
(1,(79,((48,(41,(((((27,(9,(20,(((18,((77,(85,(((54,(72,(3,(56,(2,(83,(32,47))))))),((((7,37),(74,(38,55))),(23,((22,(30,45)),(51,81)))),(14,(49,61)))),((71,(11,(58,86))),(34,(52,82)))))),(((25,(24,(6,(((4,(46,(73,84))),(50,57)),(43,53))))),(10,31)),(8,65)))),(15,(17,67))),(42,(44,(13,(87,(69,76))))))))),(78,(12,(16,(75,(35,66)))))),(28,(33,(60,(63,(59,68)))))),(62,(36,(80,(26,40))))),((5,70),(64,(19,29)))))),(21,39))));
tree tnt_4 = [&U] 
(1,((48,(((((27,(9,(20,(((18,((77,(85,(((54,(72,(3,(56,(2,(83,(32,47))))))),(((37,(7,(74,(38,55)))),(23,((22,(30,45)),(51,81)))),(14,(49,61)))),((71,(11,(58,86))),(34,(52,82)))))),(((25,(24,(6,(((4,(46,(73,84))),(50,57)),(43,53))))),(10,31)),(8,65)))),(15,(17,67))),(42,(44,(69,(13,(76,87))))))))),(78,(16,(12,(75,(35,66)))))),(28,(33,(60,(63,(59,68)))))),(62,(36,(80,(26,40))))),(79,(41,((64,(5,70)),(19,29)))))),(21,39)));
tree tnt_5 = [&U] 
(1,(79,((48,(41,(((((27,(9,(20,(((18,((77,(85,(((54,(72,(3,(56,(2,(83,(32,47))))))),(((37,(7,(74,(38,55)))),(23,((22,(30,45)),(51,81)))),(14,(49,61)))),((71,(11,(58,86))),(34,(52,82)))))),(((25,(24,(6,(((4,(46,(73,84))),(50,57)),(43,53))))),(10,31)),(8,65)))),(67,(15,17))),(42,(44,(69,(13,(76,87))))))))),((12,(75,(35,66))),(16,78))),(28,(33,(60,(63,(59,68)))))),(62,(36,(80,(26,40))))),(5,(70,(64,(19,29))))))),(21,39))));
tree tnt_6 = [&U] 
(1,(79,((48,(41,(((((27,(9,(20,(((18,((77,(85,(((54,(72,(3,(56,(2,(83,(32,47))))))),(((37,(7,(74,(38,55)))),(23,((22,(30,45)),(51,81)))),(14,(49,61)))),((71,(11,(58,86))),(34,(52,82)))))),(((25,(24,(6,(((4,(46,(73,84))),(50,57)),(43,53))))),(10,31)),(8,65)))),(67,(15,17))),(42,(69,(44,(13,(76,87))))))))),(16,(78,(12,(75,(35,66)))))),(28,(33,(60,(63,(59,68)))))),(62,(36,(80,(26,40))))),((5,70),(64,(19,29)))))),(21,39))));
tree tnt_7 = [&U] 
(1,(79,((48,(41,(((((27,(9,(20,(((18,((77,(85,(((54,(72,(3,(56,(2,(83,(32,47))))))),((((7,37),(74,(38,55))),(23,((22,(30,45)),(51,81)))),(14,(49,61)))),((71,(11,(58,86))),(34,(52,82)))))),(((25,(24,(6,(((4,(46,(73,84))),(50,57)),(43,53))))),(10,31)),(8,65)))),(67,(15,17))),(42,(44,(13,(87,(69,76))))))))),(78,(16,(12,(75,(35,66)))))),(28,(33,(60,(63,(59,68)))))),(62,(36,(80,(26,40))))),((64,(5,70)),(19,29))))),(21,39))));
tree tnt_8 = [&U] 
(1,(79,((48,(41,(((((27,(9,(20,(((18,((77,(85,(((54,(72,(3,(56,(2,(83,(32,47))))))),(((37,(7,(38,(55,74)))),(23,((22,(30,45)),(51,81)))),(14,(49,61)))),((71,(11,(58,86))),(34,(52,82)))))),(((25,(24,(6,(((4,(46,(73,84))),(50,57)),(43,53))))),(10,31)),(8,65)))),(15,(17,67))),(42,(44,(69,(13,(76,87))))))))),((12,(75,(35,66))),(16,78))),(28,(33,(60,(63,(59,68)))))),(62,(36,(26,(40,80))))),((64,(5,70)),(19,29))))),(21,39))));
tree tnt_9 = [&U] 
(1,(79,((48,(41,(((((27,(9,(20,(((18,((77,(85,(((54,(72,(3,(56,(2,(83,(32,47))))))),(((37,(7,(55,(38,74)))),(23,((22,(30,45)),(51,81)))),(14,(49,61)))),((71,(11,(58,86))),(34,(52,82)))))),(((25,(24,(6,(((4,(46,(73,84))),(50,57)),(43,53))))),(10,31)),(8,65)))),(67,(15,17))),(42,(44,(13,(87,(69,76))))))))),(78,((12,16),(75,(35,66))))),(28,(33,(60,(63,(59,68)))))),(62,(36,(80,(26,40))))),((5,70),(64,(19,29)))))),(21,39))));
tree tnt_10 = [&U] 
(1,(79,((48,(41,(((((27,(9,(20,(((18,((77,(85,(((54,(72,(3,(56,(2,(83,(32,47))))))),(((37,(7,(55,(38,74)))),(23,((22,(30,45)),(51,81)))),(14,(49,61)))),((71,(11,(58,86))),(34,(52,82)))))),(((25,(24,(6,(((4,(46,(73,84))),(50,57)),(43,53))))),(10,31)),(8,65)))),(67,(15,17))),(42,(44,(13,(87,(69,76))))))))),(78,(12,(16,(75,(35,66)))))),(28,(33,(60,(63,(59,68)))))),(62,(36,(80,(26,40))))),(5,(70,(64,(19,29))))))),(21,39))));
tree tnt_11 = [&U] 
(1,(79,((48,(41,(((((27,(9,(20,(((18,((77,(85,(((54,(72,(3,(56,(2,(83,(32,47))))))),(((37,(7,(55,(38,74)))),(23,((22,(30,45)),(51,81)))),(14,(49,61)))),((71,(11,(58,86))),(34,(52,82)))))),(((25,(24,(6,(((4,(46,(73,84))),(50,57)),(43,53))))),(10,31)),(8,65)))),(67,(15,17))),(42,(44,(13,(87,(69,76))))))))),(16,(78,(12,(75,(35,66)))))),(28,(33,(60,(63,(59,68)))))),(62,(36,(80,(26,40))))),(5,(70,(64,(19,29))))))),(21,39))));
tree tnt_12 = [&U] 
(1,(79,((48,(41,(((((27,(9,(20,(((18,((77,(85,(((54,(72,(3,(56,(2,(83,(32,47))))))),(((37,(7,(55,(38,74)))),(23,((22,(30,45)),(51,81)))),(14,(49,61)))),((71,(11,(58,86))),(34,(52,82)))))),(((25,(24,(6,(((4,(46,(73,84))),(50,57)),(43,53))))),(10,31)),(8,65)))),(67,(15,17))),(42,(44,(13,(87,(69,76))))))))),((12,(75,(35,66))),(16,78))),(28,(33,(60,(63,(59,68)))))),(62,(36,(80,(26,40))))),(5,(70,(64,(19,29))))))),(21,39))));
tree tnt_13 = [&U] 
(1,(79,((48,(41,(((((27,(9,(20,(((18,((77,(85,(((54,(72,(3,(56,(2,(83,(32,47))))))),(((37,(7,(55,(38,74)))),(23,((22,(30,45)),(51,81)))),(14,(49,61)))),((71,(11,(58,86))),(34,(52,82)))))),(((25,(24,(6,(((4,(46,(73,84))),(50,57)),(43,53))))),(10,31)),(8,65)))),(67,(15,17))),(42,(44,(13,(87,(69,76))))))))),(78,(12,((16,75),(35,66))))),(28,(33,(60,(63,(59,68)))))),(62,(36,(80,(26,40))))),(5,(70,(64,(19,29))))))),(21,39))));
tree tnt_14 = [&U] 
(1,(79,((48,(41,(((((27,(9,(20,(((18,((77,(85,(((54,(72,(3,(56,(2,(83,(32,47))))))),(((37,(7,(55,(38,74)))),(23,((22,(30,45)),(51,81)))),(14,(49,61)))),((71,(11,(58,86))),(34,(52,82)))))),(((25,(24,(6,(((4,(46,(73,84))),(50,57)),(43,53))))),(10,31)),(8,65)))),(67,(15,17))),(42,(44,(13,(87,(69,76))))))))),(78,(12,(75,(16,(35,66)))))),(28,(33,(60,(63,(59,68)))))),(62,(36,(80,(26,40))))),(5,(70,(64,(19,29))))))),(21,39))));
tree tnt_15 = [&U] 
(1,(79,((48,(41,(((((27,(9,(20,(((18,((77,(85,(((54,(72,(3,(56,(2,(83,(32,47))))))),(((37,(7,(55,(38,74)))),(23,((22,(30,45)),(51,81)))),(14,(49,61)))),((71,(11,(58,86))),(34,(52,82)))))),(((25,(24,(6,(((4,(46,(73,84))),(50,57)),(43,53))))),(10,31)),(8,65)))),(67,(15,17))),(42,(44,(13,(87,(69,76))))))))),(78,(12,(75,(35,(16,66)))))),(28,(33,(60,(63,(59,68)))))),(62,(36,(80,(26,40))))),(5,(70,(64,(19,29))))))),(21,39))));
tree tnt_16 = [&U] 
(1,(79,((48,(41,(((((27,(9,(20,(((18,((77,(85,(((54,(72,(3,(56,(2,(83,(32,47))))))),(((37,(7,(55,(38,74)))),(23,((22,(30,45)),(51,81)))),(14,(49,61)))),((71,(11,(58,86))),(34,(52,82)))))),(((25,(24,(6,(((4,(46,(73,84))),(50,57)),(43,53))))),(10,31)),(8,65)))),(67,(15,17))),(42,(44,(13,(87,(69,76))))))))),(78,((12,16),(75,(35,66))))),(28,(33,(60,(63,(59,68)))))),(62,(36,(26,(40,80))))),(5,(70,(64,(19,29))))))),(21,39))));
tree tnt_17 = [&U] 
(1,(79,((48,(41,(((((27,(9,(20,(((18,((77,(85,(((54,(72,(3,(56,(2,(83,(32,47))))))),((((7,37),(55,(38,74))),(23,((22,(30,45)),(51,81)))),(14,(49,61)))),((71,(11,(58,86))),(34,(52,82)))))),(((25,(24,(6,(((4,(46,(73,84))),(50,57)),(43,53))))),(10,31)),(8,65)))),(67,(15,17))),(42,(44,(13,(87,(69,76))))))))),(78,((12,16),(75,(35,66))))),(28,(33,(60,(63,(59,68)))))),(62,(36,(80,(26,40))))),(5,(70,(64,(19,29))))))),(21,39))));
tree tnt_18 = [&U] 
(1,(79,((48,((((((9,(20,(((18,((77,(85,(((54,(72,(3,(56,(2,(83,(32,47))))))),(((37,(7,(55,(38,74)))),(23,((22,(30,45)),(51,81)))),(14,(49,61)))),((71,(11,(58,86))),(34,(52,82)))))),(((25,(24,(6,(((4,(46,(73,84))),(50,57)),(43,53))))),(10,31)),(8,65)))),(67,(15,17))),(42,(44,(13,(87,(69,76)))))))),(27,41)),(78,((12,16),(75,(35,66))))),(28,(33,(60,(63,(59,68)))))),(62,(36,(80,(26,40))))),(5,(70,(64,(19,29)))))),(21,39))));
tree tnt_19 = [&U] 
(1,(79,((48,(41,(((((27,(9,(20,(((18,((77,(85,(((54,(72,(3,(56,(2,(83,(32,47))))))),(((37,(7,(55,(38,74)))),(23,((22,(30,45)),(51,81)))),(14,(49,61)))),((71,(11,(58,86))),(34,(52,82)))))),(((25,(24,(6,(((4,(46,(73,84))),(50,57)),(43,53))))),(10,31)),(8,65)))),(67,(15,17))),(42,(69,(44,(13,(76,87))))))))),(78,((12,16),(75,(35,66))))),(28,(33,(60,(63,(59,68)))))),(62,(36,(80,(26,40))))),(5,(70,(64,(19,29))))))),(21,39))));
tree tnt_20 = [&U] 
(1,(79,((48,((((((9,(20,(((18,((77,(85,(((54,(72,(3,(56,(2,(83,(32,47))))))),((((7,37),(74,(38,55))),(23,((22,(30,45)),(51,81)))),(14,(49,61)))),((71,(11,(58,86))),(34,(52,82)))))),(((25,(24,(6,(((4,(46,(73,84))),(50,57)),(43,53))))),(10,31)),(8,65)))),(15,(17,67))),(42,(44,(69,(13,(76,87)))))))),(27,41)),(78,(16,(12,(75,(35,66)))))),(28,(33,(60,(63,(59,68)))))),(62,(36,(26,(40,80))))),(5,(70,(64,(19,29)))))),(21,39))));
tree tnt_21 = [&U] 
(1,(79,((48,((((((9,(20,(((18,((77,(85,(((54,(72,(3,(56,(2,(83,(32,47))))))),((((7,37),(74,(38,55))),(23,((22,(30,45)),(51,81)))),(14,(49,61)))),((71,(11,(58,86))),(34,(52,82)))))),(((25,(24,(6,(((4,(46,(73,84))),(50,57)),(43,53))))),(10,31)),(8,65)))),(15,(17,67))),(42,(44,(69,(13,(76,87)))))))),(27,41)),(78,(12,(75,(35,(16,66)))))),(28,(33,(60,(63,(59,68)))))),(62,(36,(26,(40,80))))),(5,(70,(64,(19,29)))))),(21,39))));
tree tnt_22 = [&U] 
(1,(79,((48,((((((9,(20,(((18,((77,(85,(((54,(72,(3,(56,(2,(83,(32,47))))))),((((7,37),(74,(38,55))),(23,((22,(30,45)),(51,81)))),(14,(49,61)))),((71,(11,(58,86))),(34,(52,82)))))),(((25,(24,(6,(((4,(46,(73,84))),(50,57)),(43,53))))),(10,31)),(8,65)))),(15,(17,67))),(42,(44,(69,(13,(76,87)))))))),(27,41)),(78,(12,(16,(75,(35,66)))))),(28,(33,(60,(63,(59,68)))))),(62,(36,(80,(26,40))))),(5,(70,(64,(19,29)))))),(21,39))));
tree tnt_23 = [&U] 
(1,(79,((48,((((((9,(20,(((18,((77,(85,(((54,(72,(3,(56,(2,(83,(32,47))))))),((((7,37),(74,(38,55))),(23,((22,(30,45)),(51,81)))),(14,(49,61)))),((71,(11,(58,86))),(34,(52,82)))))),(((25,(24,(6,(((4,(46,(73,84))),(50,57)),(43,53))))),(10,31)),(8,65)))),(15,(17,67))),(42,(44,(69,(13,(76,87)))))))),(27,41)),(78,(12,(16,(75,(35,66)))))),(28,((33,60),(63,(59,68))))),(62,(36,(26,(40,80))))),(5,(70,(64,(19,29)))))),(21,39))));
tree tnt_24 = [&U] 
(1,(79,((48,((((((9,(20,(((18,((77,(85,(((54,(72,(3,(56,(2,(83,(32,47))))))),(((37,(7,(74,(38,55)))),(23,((22,(30,45)),(51,81)))),(14,(49,61)))),((71,(11,(58,86))),(34,(52,82)))))),(((25,(24,(6,(((4,(46,(73,84))),(50,57)),(43,53))))),(10,31)),(8,65)))),(15,(17,67))),(42,(44,(69,(13,(76,87)))))))),(27,41)),(78,(12,(16,(75,(35,66)))))),(28,(33,(60,(63,(59,68)))))),(62,(36,(26,(40,80))))),(5,(70,(64,(19,29)))))),(21,39))));
tree tnt_25 = [&U] 
(1,(79,((48,(41,(((((27,(9,(20,(((18,((77,(85,(((54,(72,(3,(56,(2,(83,(32,47))))))),((((7,37),(74,(38,55))),(23,((22,(30,45)),(51,81)))),(14,(49,61)))),((71,(11,(58,86))),(34,(52,82)))))),(((25,(24,(6,(((4,(46,(73,84))),(50,57)),(43,53))))),(10,31)),(8,65)))),(15,(17,67))),(42,(44,(69,(13,(76,87))))))))),(78,(12,(16,(75,(35,66)))))),(28,(33,(60,(63,(59,68)))))),(62,(36,(26,(40,80))))),(5,(70,(64,(19,29))))))),(21,39))));
tree tnt_26 = [&U] 
(1,(79,((48,((((((9,(20,(((18,((77,(85,(((54,(72,(3,(56,(2,(83,(32,47))))))),((((7,37),(74,(38,55))),(23,((22,(30,45)),(51,81)))),(14,(49,61)))),((71,(11,(58,86))),(34,(52,82)))))),(((25,(24,(6,(((4,(46,(73,84))),(50,57)),(43,53))))),(10,31)),(8,65)))),(15,(17,67))),(42,(44,(13,(87,(69,76)))))))),(27,41)),(78,(12,(16,(75,(35,66)))))),(28,(33,(60,(63,(59,68)))))),(62,(36,(26,(40,80))))),(5,(70,(64,(19,29)))))),(21,39))));
tree tnt_27 = [&U] 
(1,(79,((48,(41,(((((27,(9,(20,(((18,((77,(85,(((54,(72,(3,(56,(2,(83,(32,47))))))),((((7,37),(74,(38,55))),(23,((22,(30,45)),(51,81)))),(14,(49,61)))),((71,(11,(58,86))),(34,(52,82)))))),(((25,(24,(6,(((4,(46,(73,84))),(50,57)),(43,53))))),(10,31)),(8,65)))),(15,(17,67))),(42,(44,(13,(87,(69,76))))))))),(78,(12,(16,(75,(35,66)))))),(28,(33,(60,(63,(59,68)))))),(62,(36,(80,(26,40))))),(5,(70,(64,(19,29))))))),(21,39))));
tree tnt_28 = [&U] 
(1,(79,((48,(41,(((((27,(9,(20,(((18,((77,(85,(((54,(72,(3,(56,(2,(83,(32,47))))))),((((7,37),(74,(38,55))),(23,((22,(30,45)),(51,81)))),(14,(49,61)))),((71,(11,(58,86))),(34,(52,82)))))),(((25,(24,(6,(((4,(46,(73,84))),(50,57)),(43,53))))),(10,31)),(8,65)))),(15,(17,67))),(42,(44,(13,(87,(69,76))))))))),(16,(78,(12,(75,(35,66)))))),(28,(33,(60,(63,(59,68)))))),(62,(36,(80,(26,40))))),((5,70),(64,(19,29)))))),(21,39))));
tree tnt_29 = [&U] 
(1,(79,((48,(41,(((((27,(9,(20,(((18,((77,(85,(((54,(72,(3,(56,(2,(83,(32,47))))))),((((7,37),(74,(38,55))),(23,((22,(30,45)),(51,81)))),(14,(49,61)))),((71,(11,(58,86))),(34,(52,82)))))),(((25,(24,(6,(((4,(46,(73,84))),(50,57)),(43,53))))),(10,31)),(8,65)))),(15,(17,67))),(42,(44,(13,(87,(69,76))))))))),((12,(75,(35,66))),(16,78))),(28,(33,(60,(63,(59,68)))))),(62,(36,(80,(26,40))))),((5,70),(64,(19,29)))))),(21,39))));
tree tnt_30 = [&U] 
(1,(79,((48,(41,(((((27,(9,(20,(((18,((77,(85,(((54,(72,(3,(56,(2,(83,(32,47))))))),((((7,37),(74,(38,55))),(23,((22,(30,45)),(51,81)))),(14,(49,61)))),((71,(11,(58,86))),(34,(52,82)))))),(((25,(24,(6,(((4,(46,(73,84))),(50,57)),(43,53))))),(10,31)),(8,65)))),(15,(17,67))),(42,(44,(13,(87,(69,76))))))))),(78,(16,(12,(75,(35,66)))))),(28,(33,(60,(63,(59,68)))))),(62,(36,(80,(26,40))))),((5,70),(64,(19,29)))))),(21,39))));
tree tnt_31 = [&U] 
(1,(79,((48,(41,(((((27,(9,(20,(((18,((77,(85,(((54,(72,(3,(56,(2,(83,(32,47))))))),((((7,37),(74,(38,55))),(23,((22,(30,45)),(51,81)))),(14,(49,61)))),((71,(11,(58,86))),(34,(52,82)))))),(((25,(24,(6,(((4,(46,(73,84))),(50,57)),(43,53))))),(10,31)),(8,65)))),(15,(17,67))),(42,(44,(13,(87,(69,76))))))))),(78,(12,(75,(35,(16,66)))))),(28,(33,(60,(63,(59,68)))))),(62,(36,(80,(26,40))))),((5,70),(64,(19,29)))))),(21,39))));
tree tnt_32 = [&U] 
(1,(79,((48,(41,(((((27,(9,(20,(((18,((77,(85,(((54,(72,(3,(56,(2,(83,(32,47))))))),((((7,37),(74,(38,55))),(23,((22,(30,45)),(51,81)))),(14,(49,61)))),((71,(11,(58,86))),(34,(52,82)))))),(((25,(24,(6,(((4,(46,(73,84))),(50,57)),(43,53))))),(10,31)),(8,65)))),(15,(17,67))),(42,(44,(13,(87,(69,76))))))))),(78,(12,(16,(75,(35,66)))))),(28,(33,(60,(63,(59,68)))))),(62,(36,(80,(26,40))))),(19,((5,70),(29,64)))))),(21,39))));
tree tnt_33 = [&U] 
(1,(79,((48,(41,(((((27,(9,(20,(((18,((77,(85,(((54,(72,(3,(56,(2,(83,(32,47))))))),((((7,37),(74,(38,55))),(23,((22,(30,45)),(51,81)))),(14,(49,61)))),((71,(11,(58,86))),(34,(52,82)))))),(((25,(24,(6,(((4,(46,(73,84))),(50,57)),(43,53))))),(10,31)),(8,65)))),(15,(17,67))),(42,(44,(13,(87,(69,76))))))))),(78,(12,(16,(75,(35,66)))))),(28,(33,(60,(63,(59,68)))))),(62,(36,(26,(40,80))))),((5,70),(64,(19,29)))))),(21,39))));
tree tnt_34 = [&U] 
(1,(79,((48,(41,(((((27,(9,(20,(((18,((77,(85,(((54,(72,(3,(56,(2,(83,(32,47))))))),(((37,(7,(74,(38,55)))),(23,((22,(30,45)),(51,81)))),(14,(49,61)))),((71,(11,(58,86))),(34,(52,82)))))),(((25,(24,(6,(((4,(46,(73,84))),(50,57)),(43,53))))),(10,31)),(8,65)))),(15,(17,67))),(42,(44,(13,(87,(69,76))))))))),(78,(12,(16,(75,(35,66)))))),(28,(33,(60,(63,(59,68)))))),(62,(36,(80,(26,40))))),((5,70),(64,(19,29)))))),(21,39))));
tree tnt_35 = [&U] 
(1,(79,((48,(41,(((((27,(9,(20,(((18,((77,(85,(((54,(72,(3,(56,(2,(83,(32,47))))))),((((7,37),(74,(38,55))),(23,((22,(30,45)),(51,81)))),(14,(49,61)))),((71,(11,(58,86))),(34,(52,82)))))),(((25,(24,(6,(((4,(46,(73,84))),(50,57)),(43,53))))),(10,31)),(8,65)))),(15,(17,67))),(42,(69,(44,(13,(76,87))))))))),(78,(12,(16,(75,(35,66)))))),(28,(33,(60,(63,(59,68)))))),(62,(36,(80,(26,40))))),((5,70),(64,(19,29)))))),(21,39))));
tree tnt_36 = [&U] 
(1,(79,((48,(41,(((((27,(9,(20,(((18,((77,(85,(((54,(72,(3,(56,(2,(83,(32,47))))))),((((7,37),(74,(38,55))),(23,((22,(30,45)),(51,81)))),(14,(49,61)))),((71,(11,(58,86))),(34,(52,82)))))),(((25,(24,(6,(((4,(46,(73,84))),(50,57)),(43,53))))),(10,31)),(8,65)))),(15,(17,67))),(42,(44,(13,(87,(69,76))))))))),(78,(12,(16,(75,(35,66)))))),(28,(33,(60,(63,(59,68)))))),(62,(36,(80,(26,40))))),((64,(5,70)),(19,29))))),(21,39))));
tree tnt_37 = [&U] 
(1,((48,(((((27,(9,(20,(((18,((77,(85,(((54,(72,(3,(56,(2,(83,(32,47))))))),(((37,(7,(74,(38,55)))),(23,((22,(30,45)),(51,81)))),(14,(49,61)))),((71,(11,(58,86))),(34,(52,82)))))),(((25,(24,(6,(((4,(46,(73,84))),(50,57)),(43,53))))),(10,31)),(8,65)))),(15,(17,67))),(42,(44,(69,(13,(76,87))))))))),(78,(12,(16,(75,(35,66)))))),(28,(33,(60,(63,(59,68)))))),(62,(36,(80,(26,40))))),(79,(41,((64,(5,70)),(19,29)))))),(21,39)));
tree tnt_38 = [&U] 
(1,((48,(((((27,(9,(20,(((18,((77,(85,(((54,(72,(3,(56,(2,(83,(32,47))))))),(((37,(7,(74,(38,55)))),(23,((22,(30,45)),(51,81)))),(14,(49,61)))),((71,(11,(58,86))),(34,(52,82)))))),(((25,(24,(6,(((4,(46,(73,84))),(50,57)),(43,53))))),(10,31)),(8,65)))),(15,(17,67))),(42,(44,(69,(13,(76,87))))))))),(78,(16,(75,(12,(35,66)))))),(28,(33,(60,(63,(59,68)))))),(62,(36,(80,(26,40))))),(79,(41,((64,(5,70)),(19,29)))))),(21,39)));
tree tnt_39 = [&U] 
(1,((48,(((((27,(9,(20,(((18,((77,(85,(((54,(72,(3,(56,(2,(83,(32,47))))))),(((37,(7,(74,(38,55)))),(23,((22,(30,45)),(51,81)))),(14,(49,61)))),((71,(11,(58,86))),(34,(52,82)))))),(((25,(24,(6,(((4,(46,(73,84))),(50,57)),(43,53))))),(10,31)),(8,65)))),(15,(17,67))),(42,(44,(69,(13,(76,87))))))))),(16,(78,(12,(75,(35,66)))))),(28,(33,(60,(63,(59,68)))))),(62,(36,(80,(26,40))))),(79,(41,((64,(5,70)),(19,29)))))),(21,39)));
tree tnt_40 = [&U] 
(1,((48,(((((27,(9,(20,(((18,((77,(85,(((54,(72,(3,(56,(2,(83,(32,47))))))),(((37,(7,(74,(38,55)))),(23,((22,(30,45)),(51,81)))),(14,(49,61)))),((71,(11,(58,86))),(34,(52,82)))))),(((25,(24,(6,(((4,(46,(73,84))),(50,57)),(43,53))))),(10,31)),(8,65)))),(15,(17,67))),(42,(44,(69,(13,(76,87))))))))),(78,(12,(75,(16,(35,66)))))),(28,(33,(60,(63,(59,68)))))),(62,(36,(80,(26,40))))),(79,(41,((64,(5,70)),(19,29)))))),(21,39)));
tree tnt_41 = [&U] 
(1,((48,(((((27,(9,(20,(((18,((77,(85,(((54,(72,(3,(56,(2,(83,(32,47))))))),(((37,(7,(74,(38,55)))),(23,((22,(30,45)),(51,81)))),(14,(49,61)))),((71,(11,(58,86))),(34,(52,82)))))),(((25,(24,(6,(((4,(46,(73,84))),(50,57)),(43,53))))),(10,31)),(8,65)))),(15,(17,67))),(42,(44,(69,(13,(76,87))))))))),(78,(16,(12,(75,(35,66)))))),(28,(33,(60,(63,(59,68)))))),(62,(36,(26,(40,80))))),(79,(41,((64,(5,70)),(19,29)))))),(21,39)));
tree tnt_42 = [&U] 
(1,((48,(((((27,(9,(20,(((18,((77,(85,(((54,(72,(3,(56,(2,(83,(32,47))))))),(((37,(7,(74,(38,55)))),(23,((22,(30,45)),(51,81)))),(14,(49,61)))),((71,(11,(58,86))),(34,(52,82)))))),(((25,(24,(6,(((4,(46,(73,84))),(50,57)),(43,53))))),(10,31)),(8,65)))),(15,(17,67))),(42,(44,(69,(13,(76,87))))))))),(78,(16,(12,(75,(35,66)))))),(28,((33,60),(63,(59,68))))),(62,(36,(80,(26,40))))),(79,(41,((64,(5,70)),(19,29)))))),(21,39)));
tree tnt_43 = [&U] 
(1,((48,(((((27,(9,(20,(((18,((77,(85,(((54,(72,(3,(56,(2,(83,(32,47))))))),((((7,37),(74,(38,55))),(23,((22,(30,45)),(51,81)))),(14,(49,61)))),((71,(11,(58,86))),(34,(52,82)))))),(((25,(24,(6,(((4,(46,(73,84))),(50,57)),(43,53))))),(10,31)),(8,65)))),(15,(17,67))),(42,(44,(69,(13,(76,87))))))))),(78,(16,(12,(75,(35,66)))))),(28,(33,(60,(63,(59,68)))))),(62,(36,(80,(26,40))))),(79,(41,((64,(5,70)),(19,29)))))),(21,39)));
tree tnt_44 = [&U] 
(1,((48,((((((9,(20,(((18,((77,(85,(((54,(72,(3,(56,(2,(83,(32,47))))))),(((37,(7,(74,(38,55)))),(23,((22,(30,45)),(51,81)))),(14,(49,61)))),((71,(11,(58,86))),(34,(52,82)))))),(((25,(24,(6,(((4,(46,(73,84))),(50,57)),(43,53))))),(10,31)),(8,65)))),(15,(17,67))),(42,(44,(69,(13,(76,87)))))))),(27,41)),(78,(16,(12,(75,(35,66)))))),(28,(33,(60,(63,(59,68)))))),(62,(36,(80,(26,40))))),(79,((64,(5,70)),(19,29))))),(21,39)));
tree tnt_45 = [&U] 
(1,((48,(((((27,(9,(20,(((18,((77,(85,(((54,(72,(3,(56,(2,(83,(32,47))))))),(((37,(7,(74,(38,55)))),(23,((22,(30,45)),(51,81)))),(14,(49,61)))),((71,(11,(58,86))),(34,(52,82)))))),(((25,(24,(6,(((4,(46,(73,84))),(50,57)),(43,53))))),(10,31)),(8,65)))),(15,(17,67))),(42,(44,(13,(87,(69,76))))))))),(78,(16,(12,(75,(35,66)))))),(28,(33,(60,(63,(59,68)))))),(62,(36,(80,(26,40))))),(79,(41,((64,(5,70)),(19,29)))))),(21,39)));
tree tnt_46 = [&U] 
(1,((48,(((((27,(9,(20,(((18,((77,(85,(((54,(72,(3,(56,(2,(83,(32,47))))))),(((37,(7,(74,(38,55)))),(23,((22,(30,45)),(51,81)))),(14,(49,61)))),((71,(11,(58,86))),(34,(52,82)))))),(((25,(24,(6,(((4,(46,(73,84))),(50,57)),(43,53))))),(10,31)),(8,65)))),(15,(17,67))),(42,(44,(69,(13,(76,87))))))))),(78,(75,(16,(12,(35,66)))))),(28,(33,(60,(63,(59,68)))))),(62,(36,(80,(26,40))))),(79,(41,((64,(5,70)),(19,29)))))),(21,39)));
tree tnt_47 = [&U] 
(1,(79,((48,(41,(((((27,(9,(20,(((18,((77,(85,(((54,(72,(3,(56,(2,(83,(32,47))))))),(((37,(7,(74,(38,55)))),(23,((22,(30,45)),(51,81)))),(14,(49,61)))),((71,(11,(58,86))),(34,(52,82)))))),(((25,(24,(6,(((4,(46,(73,84))),(50,57)),(43,53))))),(10,31)),(8,65)))),(67,(15,17))),(42,(44,(69,(13,(76,87))))))))),((12,(75,(35,66))),(16,78))),(28,(33,(60,(63,(59,68)))))),(62,(36,(80,(26,40))))),((5,70),(64,(19,29)))))),(21,39))));
tree tnt_48 = [&U] 
(1,(79,((48,(41,(((((27,(9,(20,(((18,((77,(85,(((54,(72,(3,(56,(2,(83,(32,47))))))),(((37,(7,(74,(38,55)))),(23,((22,(30,45)),(51,81)))),(14,(49,61)))),((71,(11,(58,86))),(34,(52,82)))))),(((25,(24,(6,(((4,(46,(73,84))),(50,57)),(43,53))))),(10,31)),(8,65)))),(67,(15,17))),(42,(44,(69,(13,(76,87))))))))),(16,(78,(12,(75,(35,66)))))),(28,(33,(60,(63,(59,68)))))),(62,(36,(80,(26,40))))),(5,(70,(64,(19,29))))))),(21,39))));
tree tnt_49 = [&U] 
(1,(79,((48,(41,(((((27,(9,(20,(((18,((77,(85,(((54,(72,(3,(56,(2,(83,(32,47))))))),(((37,(7,(74,(38,55)))),(23,((22,(30,45)),(51,81)))),(14,(49,61)))),((71,(11,(58,86))),(34,(52,82)))))),(((25,(24,(6,(((4,(46,(73,84))),(50,57)),(43,53))))),(10,31)),(8,65)))),(67,(15,17))),(42,(44,(69,(13,(76,87))))))))),(78,(12,(16,(75,(35,66)))))),(28,(33,(60,(63,(59,68)))))),(62,(36,(80,(26,40))))),(5,(70,(64,(19,29))))))),(21,39))));
tree tnt_50 = [&U] 
(1,(79,((48,(41,(((((27,(9,(20,(((18,((77,(85,(((54,(72,(3,(56,(2,(83,(32,47))))))),(((37,(7,(74,(38,55)))),(23,((22,(30,45)),(51,81)))),(14,(49,61)))),((71,(11,(58,86))),(34,(52,82)))))),(((25,(24,(6,(((4,(46,(73,84))),(50,57)),(43,53))))),(10,31)),(8,65)))),(67,(15,17))),(42,(44,(69,(13,(76,87))))))))),(78,(12,((16,75),(35,66))))),(28,(33,(60,(63,(59,68)))))),(62,(36,(80,(26,40))))),(5,(70,(64,(19,29))))))),(21,39))));
tree tnt_51 = [&U] 
(1,(79,((48,(41,(((((27,(9,(20,(((18,((77,(85,(((54,(72,(3,(56,(2,(83,(32,47))))))),(((37,(7,(74,(38,55)))),(23,((22,(30,45)),(51,81)))),(14,(49,61)))),((71,(11,(58,86))),(34,(52,82)))))),(((25,(24,(6,(((4,(46,(73,84))),(50,57)),(43,53))))),(10,31)),(8,65)))),(67,(15,17))),(42,(44,(69,(13,(76,87))))))))),(78,(12,(75,(16,(35,66)))))),(28,(33,(60,(63,(59,68)))))),(62,(36,(80,(26,40))))),(5,(70,(64,(19,29))))))),(21,39))));
tree tnt_52 = [&U] 
(1,(79,((48,(41,(((((27,(9,(20,(((18,((77,(85,(((54,(72,(3,(56,(2,(83,(32,47))))))),(((37,(7,(74,(38,55)))),(23,((22,(30,45)),(51,81)))),(14,(49,61)))),((71,(11,(58,86))),(34,(52,82)))))),(((25,(24,(6,(((4,(46,(73,84))),(50,57)),(43,53))))),(10,31)),(8,65)))),(67,(15,17))),(42,(44,(69,(13,(76,87))))))))),(78,(12,(75,(35,(16,66)))))),(28,(33,(60,(63,(59,68)))))),(62,(36,(80,(26,40))))),(5,(70,(64,(19,29))))))),(21,39))));
tree tnt_53 = [&U] 
(1,(79,((48,(41,(((((27,(9,(20,(((18,((77,(85,(((54,(72,(3,(56,(2,(83,(32,47))))))),(((37,(7,(74,(38,55)))),(23,((22,(30,45)),(51,81)))),(14,(49,61)))),((71,(11,(58,86))),(34,(52,82)))))),(((25,(24,(6,(((4,(46,(73,84))),(50,57)),(43,53))))),(10,31)),(8,65)))),(67,(15,17))),(42,(44,(69,(13,(76,87))))))))),((12,(75,(35,66))),(16,78))),(28,(33,(60,(63,(59,68)))))),(62,(36,(26,(40,80))))),(5,(70,(64,(19,29))))))),(21,39))));
tree tnt_54 = [&U] 
(1,(79,((48,(41,(((((27,(9,(20,(((18,((77,(85,(((54,(72,(3,(56,(2,(83,(32,47))))))),((((7,37),(74,(38,55))),(23,((22,(30,45)),(51,81)))),(14,(49,61)))),((71,(11,(58,86))),(34,(52,82)))))),(((25,(24,(6,(((4,(46,(73,84))),(50,57)),(43,53))))),(10,31)),(8,65)))),(67,(15,17))),(42,(44,(69,(13,(76,87))))))))),((12,(75,(35,66))),(16,78))),(28,(33,(60,(63,(59,68)))))),(62,(36,(80,(26,40))))),(5,(70,(64,(19,29))))))),(21,39))));
tree tnt_55 = [&U] 
(1,(79,((48,(41,(((((27,(9,(20,(((18,((77,(85,(((54,(72,(3,(56,(2,(83,(32,47))))))),(((37,(7,(74,(38,55)))),(23,((22,(30,45)),(51,81)))),(14,(49,61)))),((71,(11,(58,86))),(34,(52,82)))))),(((25,(24,(6,(((4,(46,(73,84))),(50,57)),(43,53))))),(10,31)),(8,65)))),(67,(15,17))),(42,(69,(44,(13,(76,87))))))))),(78,(16,(12,(75,(35,66)))))),(28,(33,(60,(63,(59,68)))))),(62,(36,(80,(26,40))))),((5,70),(64,(19,29)))))),(21,39))));
tree tnt_56 = [&U] 
(1,(79,((48,(41,(((((27,(9,(20,(((18,((77,(85,(((54,(72,(3,(56,(2,(83,(32,47))))))),(((37,(7,(74,(38,55)))),(23,((22,(30,45)),(51,81)))),(14,(49,61)))),((71,(11,(58,86))),(34,(52,82)))))),(((25,(24,(6,(((4,(46,(73,84))),(50,57)),(43,53))))),(10,31)),(8,65)))),(67,(15,17))),(42,(69,(44,(13,(76,87))))))))),(78,(12,(16,(75,(35,66)))))),(28,(33,(60,(63,(59,68)))))),(62,(36,(80,(26,40))))),((5,70),(64,(19,29)))))),(21,39))));
tree tnt_57 = [&U] 
(1,(79,((48,(41,(((((27,(9,(20,(((18,((77,(85,(((54,(72,(3,(56,(2,(83,(32,47))))))),(((37,(7,(74,(38,55)))),(23,((22,(30,45)),(51,81)))),(14,(49,61)))),((71,(11,(58,86))),(34,(52,82)))))),(((25,(24,(6,(((4,(46,(73,84))),(50,57)),(43,53))))),(10,31)),(8,65)))),(67,(15,17))),(42,(69,(44,(13,(76,87))))))))),(78,(12,((16,75),(35,66))))),(28,(33,(60,(63,(59,68)))))),(62,(36,(80,(26,40))))),((5,70),(64,(19,29)))))),(21,39))));
tree tnt_58 = [&U] 
(1,(79,((48,(41,(((((27,(9,(20,(((18,((77,(85,(((54,(72,(3,(56,(2,(83,(32,47))))))),(((37,(7,(74,(38,55)))),(23,((22,(30,45)),(51,81)))),(14,(49,61)))),((71,(11,(58,86))),(34,(52,82)))))),(((25,(24,(6,(((4,(46,(73,84))),(50,57)),(43,53))))),(10,31)),(8,65)))),(67,(15,17))),(42,(69,(44,(13,(76,87))))))))),(78,(12,(75,(16,(35,66)))))),(28,(33,(60,(63,(59,68)))))),(62,(36,(80,(26,40))))),((5,70),(64,(19,29)))))),(21,39))));
tree tnt_59 = [&U] 
(1,(79,((48,(41,(((((27,(9,(20,(((18,((77,(85,(((54,(72,(3,(56,(2,(83,(32,47))))))),(((37,(7,(74,(38,55)))),(23,((22,(30,45)),(51,81)))),(14,(49,61)))),((71,(11,(58,86))),(34,(52,82)))))),(((25,(24,(6,(((4,(46,(73,84))),(50,57)),(43,53))))),(10,31)),(8,65)))),(67,(15,17))),(42,(69,(44,(13,(76,87))))))))),(78,(12,(75,(35,(16,66)))))),(28,(33,(60,(63,(59,68)))))),(62,(36,(80,(26,40))))),((5,70),(64,(19,29)))))),(21,39))));
tree tnt_60 = [&U] 
(1,(79,((48,(41,(((((27,(9,(20,(((18,((77,(85,(((54,(72,(3,(56,(2,(83,(32,47))))))),(((37,(7,(74,(38,55)))),(23,((22,(30,45)),(51,81)))),(14,(49,61)))),((71,(11,(58,86))),(34,(52,82)))))),(((25,(24,(6,(((4,(46,(73,84))),(50,57)),(43,53))))),(10,31)),(8,65)))),(67,(15,17))),(42,(69,(44,(13,(76,87))))))))),(16,(78,(12,(75,(35,66)))))),(28,(33,(60,(63,(59,68)))))),(62,(36,(80,(26,40))))),(19,((5,70),(29,64)))))),(21,39))));
tree tnt_61 = [&U] 
(1,(79,((48,(41,(((((27,(9,(20,(((18,((77,(85,(((54,(72,(3,(56,(2,(83,(32,47))))))),(((37,(7,(74,(38,55)))),(23,((22,(30,45)),(51,81)))),(14,(49,61)))),((71,(11,(58,86))),(34,(52,82)))))),(((25,(24,(6,(((4,(46,(73,84))),(50,57)),(43,53))))),(10,31)),(8,65)))),(67,(15,17))),(42,(69,(44,(13,(76,87))))))))),(16,(78,(12,(75,(35,66)))))),(28,(33,(60,(63,(59,68)))))),(62,(36,(26,(40,80))))),((5,70),(64,(19,29)))))),(21,39))));
tree tnt_62 = [&U] 
(1,(79,((48,(41,(((((27,(9,(20,(((18,((77,(85,(((54,(72,(3,(56,(2,(83,(32,47))))))),((((7,37),(74,(38,55))),(23,((22,(30,45)),(51,81)))),(14,(49,61)))),((71,(11,(58,86))),(34,(52,82)))))),(((25,(24,(6,(((4,(46,(73,84))),(50,57)),(43,53))))),(10,31)),(8,65)))),(67,(15,17))),(42,(69,(44,(13,(76,87))))))))),(16,(78,(12,(75,(35,66)))))),(28,(33,(60,(63,(59,68)))))),(62,(36,(80,(26,40))))),((5,70),(64,(19,29)))))),(21,39))));
tree tnt_63 = [&U] 
(1,(79,((48,(41,(((((27,(9,(20,(((18,((77,(85,(((54,(72,(3,(56,(2,(83,(32,47))))))),(((37,(7,(74,(38,55)))),(23,((22,(30,45)),(51,81)))),(14,(49,61)))),((71,(11,(58,86))),(34,(52,82)))))),(((25,(24,(6,(((4,(46,(73,84))),(50,57)),(43,53))))),(10,31)),(8,65)))),(67,(15,17))),(42,(44,(13,(87,(69,76))))))))),(16,(78,(12,(75,(35,66)))))),(28,(33,(60,(63,(59,68)))))),(62,(36,(80,(26,40))))),((5,70),(64,(19,29)))))),(21,39))));
tree tnt_64 = [&U] 
(1,(79,((48,(41,(((((27,(9,(20,(((18,((77,(85,(((54,(72,(3,(56,(2,(83,(32,47))))))),(((37,(7,(74,(38,55)))),(23,((22,(30,45)),(51,81)))),(14,(49,61)))),((71,(11,(58,86))),(34,(52,82)))))),(((25,(24,(6,(((4,(46,(73,84))),(50,57)),(43,53))))),(10,31)),(8,65)))),(67,(15,17))),(42,(69,(44,(13,(76,87))))))))),(16,(78,(12,(75,(35,66)))))),(28,(33,(60,(63,(59,68)))))),(62,(36,(80,(26,40))))),((64,(5,70)),(19,29))))),(21,39))));
tree tnt_65 = [&U] 
(1,(79,((48,(41,(((((27,(9,(20,(((18,((77,(85,(((54,(72,(3,(56,(2,(83,(32,47))))))),((((7,37),(74,(38,55))),(23,((22,(30,45)),(51,81)))),(14,(49,61)))),((71,(11,(58,86))),(34,(52,82)))))),(((25,(24,(6,(((4,(46,(73,84))),(50,57)),(43,53))))),(10,31)),(8,65)))),(67,(15,17))),(42,(44,(13,(87,(69,76))))))))),(16,(78,(12,(75,(35,66)))))),(28,(33,(60,(63,(59,68)))))),(62,(36,(80,(26,40))))),((64,(5,70)),(19,29))))),(21,39))));
tree tnt_66 = [&U] 
(1,(79,((48,(41,(((((27,(9,(20,(((18,((77,(85,(((54,(72,(3,(56,(2,(83,(32,47))))))),((((7,37),(74,(38,55))),(23,((22,(30,45)),(51,81)))),(14,(49,61)))),((71,(11,(58,86))),(34,(52,82)))))),(((25,(24,(6,(((4,(46,(73,84))),(50,57)),(43,53))))),(10,31)),(8,65)))),(67,(15,17))),(42,(44,(13,(87,(69,76))))))))),(78,(12,((16,75),(35,66))))),(28,(33,(60,(63,(59,68)))))),(62,(36,(80,(26,40))))),((64,(5,70)),(19,29))))),(21,39))));
tree tnt_67 = [&U] 
(1,(79,((48,(41,(((((27,(9,(20,(((18,((77,(85,(((54,(72,(3,(56,(2,(83,(32,47))))))),((((7,37),(74,(38,55))),(23,((22,(30,45)),(51,81)))),(14,(49,61)))),((71,(11,(58,86))),(34,(52,82)))))),(((25,(24,(6,(((4,(46,(73,84))),(50,57)),(43,53))))),(10,31)),(8,65)))),(67,(15,17))),(42,(44,(13,(87,(69,76))))))))),(78,(12,(75,(16,(35,66)))))),(28,(33,(60,(63,(59,68)))))),(62,(36,(80,(26,40))))),((64,(5,70)),(19,29))))),(21,39))));
tree tnt_68 = [&U] 
(1,(79,((48,(41,(((((27,(9,(20,(((18,((77,(85,(((54,(72,(3,(56,(2,(83,(32,47))))))),((((7,37),(74,(38,55))),(23,((22,(30,45)),(51,81)))),(14,(49,61)))),((71,(11,(58,86))),(34,(52,82)))))),(((25,(24,(6,(((4,(46,(73,84))),(50,57)),(43,53))))),(10,31)),(8,65)))),(67,(15,17))),(42,(44,(13,(87,(69,76))))))))),(78,(12,(75,(35,(16,66)))))),(28,(33,(60,(63,(59,68)))))),(62,(36,(80,(26,40))))),((64,(5,70)),(19,29))))),(21,39))));
tree tnt_69 = [&U] 
(1,(79,((48,(41,(((((27,(9,(20,(((18,((77,(85,(((54,(72,(3,(56,(2,(83,(32,47))))))),((((7,37),(74,(38,55))),(23,((22,(30,45)),(51,81)))),(14,(49,61)))),((71,(11,(58,86))),(34,(52,82)))))),(((25,(24,(6,(((4,(46,(73,84))),(50,57)),(43,53))))),(10,31)),(8,65)))),(67,(15,17))),(42,(44,(13,(87,(69,76))))))))),(78,(16,(12,(75,(35,66)))))),(28,(33,(60,(63,(59,68)))))),(62,(36,(26,(40,80))))),((64,(5,70)),(19,29))))),(21,39))));
tree tnt_70 = [&U] 
(1,(79,((48,(41,(((((27,(9,(20,(((18,((77,(85,(((54,(72,(3,(56,(2,(83,(32,47))))))),((((7,37),(74,(38,55))),(23,((22,(30,45)),(51,81)))),(14,(49,61)))),((71,(11,(58,86))),(34,(52,82)))))),(((25,(24,(6,(((4,(46,(73,84))),(50,57)),(43,53))))),(10,31)),(8,65)))),(67,(15,17))),(42,(44,(13,(87,(69,76))))))))),(78,(16,(12,(75,(35,66)))))),(28,(33,(60,(63,(59,68)))))),(62,(36,(80,(26,40))))),(19,((5,70),(29,64)))))),(21,39))));
tree tnt_71 = [&U] 
(1,(79,((48,(41,(((((27,(9,(20,(((18,((77,(85,(((54,(72,(3,(56,(2,(83,(32,47))))))),(((37,(7,(74,(38,55)))),(23,((22,(30,45)),(51,81)))),(14,(49,61)))),((71,(11,(58,86))),(34,(52,82)))))),(((25,(24,(6,(((4,(46,(73,84))),(50,57)),(43,53))))),(10,31)),(8,65)))),(67,(15,17))),(42,(44,(13,(87,(69,76))))))))),(78,(16,(12,(75,(35,66)))))),(28,(33,(60,(63,(59,68)))))),(62,(36,(80,(26,40))))),((64,(5,70)),(19,29))))),(21,39))));
tree tnt_72 = [&U] 
(1,(79,((48,(41,(((((27,(9,(20,(((18,((77,(85,(((54,(72,(3,(56,(2,(83,(32,47))))))),((((7,37),(74,(38,55))),(23,((22,(30,45)),(51,81)))),(14,(49,61)))),((71,(11,(58,86))),(34,(52,82)))))),(((25,(24,(6,(((4,(46,(73,84))),(50,57)),(43,53))))),(10,31)),(8,65)))),(67,(15,17))),(42,(69,(44,(13,(76,87))))))))),(78,(16,(12,(75,(35,66)))))),(28,(33,(60,(63,(59,68)))))),(62,(36,(80,(26,40))))),((64,(5,70)),(19,29))))),(21,39))));
tree tnt_73 = [&U] 
(1,(79,((48,(41,(((((27,(9,(20,(((18,((77,(85,(((54,(72,(3,(56,(2,(83,(32,47))))))),((((7,37),(74,(38,55))),(23,((22,(30,45)),(51,81)))),(14,(49,61)))),((71,(11,(58,86))),(34,(52,82)))))),(((25,(24,(6,(((4,(46,(73,84))),(50,57)),(43,53))))),(10,31)),(8,65)))),(67,(15,17))),(42,(44,(13,(87,(69,76))))))))),((12,(75,(35,66))),(16,78))),(28,(33,(60,(63,(59,68)))))),(62,(36,(80,(26,40))))),((64,(5,70)),(19,29))))),(21,39))));
tree tnt_74 = [&U] 
(1,(79,((48,(41,(((((27,(9,(20,(((18,((77,(85,(((54,(72,(3,(56,(2,(83,(32,47))))))),(((37,(7,(38,(55,74)))),(23,((22,(30,45)),(51,81)))),(14,(49,61)))),((71,(11,(58,86))),(34,(52,82)))))),(((25,(24,(6,(((4,(46,(73,84))),(50,57)),(43,53))))),(10,31)),(8,65)))),(15,(17,67))),(42,(44,(69,(13,(76,87))))))))),(16,(78,(12,(75,(35,66)))))),(28,(33,(60,(63,(59,68)))))),(62,(36,(26,(40,80))))),((64,(5,70)),(19,29))))),(21,39))));
tree tnt_75 = [&U] 
(1,(79,((48,(41,(((((27,(9,(20,(((18,((77,(85,(((54,(72,(3,(56,(2,(83,(32,47))))))),(((37,(7,(38,(55,74)))),(23,((22,(30,45)),(51,81)))),(14,(49,61)))),((71,(11,(58,86))),(34,(52,82)))))),(((25,(24,(6,(((4,(46,(73,84))),(50,57)),(43,53))))),(10,31)),(8,65)))),(15,(17,67))),(42,(44,(69,(13,(76,87))))))))),(78,(12,(16,(75,(35,66)))))),(28,(33,(60,(63,(59,68)))))),(62,(36,(26,(40,80))))),((64,(5,70)),(19,29))))),(21,39))));
tree tnt_76 = [&U] 
(1,(79,((48,(41,(((((27,(9,(20,(((18,((77,(85,(((54,(72,(3,(56,(2,(83,(32,47))))))),(((37,(7,(38,(55,74)))),(23,((22,(30,45)),(51,81)))),(14,(49,61)))),((71,(11,(58,86))),(34,(52,82)))))),(((25,(24,(6,(((4,(46,(73,84))),(50,57)),(43,53))))),(10,31)),(8,65)))),(15,(17,67))),(42,(44,(69,(13,(76,87))))))))),(78,((12,16),(75,(35,66))))),(28,(33,(60,(63,(59,68)))))),(62,(36,(26,(40,80))))),((64,(5,70)),(19,29))))),(21,39))));
tree tnt_77 = [&U] 
(1,(79,((48,(41,(((((27,(9,(20,(((18,((77,(85,(((54,(72,(3,(56,(2,(83,(32,47))))))),(((37,(7,(38,(55,74)))),(23,((22,(30,45)),(51,81)))),(14,(49,61)))),((71,(11,(58,86))),(34,(52,82)))))),(((25,(24,(6,(((4,(46,(73,84))),(50,57)),(43,53))))),(10,31)),(8,65)))),(15,(17,67))),(42,(44,(69,(13,(76,87))))))))),(78,(12,((16,75),(35,66))))),(28,(33,(60,(63,(59,68)))))),(62,(36,(26,(40,80))))),((64,(5,70)),(19,29))))),(21,39))));
tree tnt_78 = [&U] 
(1,(79,((48,(41,(((((27,(9,(20,(((18,((77,(85,(((54,(72,(3,(56,(2,(83,(32,47))))))),(((37,(7,(38,(55,74)))),(23,((22,(30,45)),(51,81)))),(14,(49,61)))),((71,(11,(58,86))),(34,(52,82)))))),(((25,(24,(6,(((4,(46,(73,84))),(50,57)),(43,53))))),(10,31)),(8,65)))),(15,(17,67))),(42,(44,(69,(13,(76,87))))))))),(78,(12,(75,(16,(35,66)))))),(28,(33,(60,(63,(59,68)))))),(62,(36,(26,(40,80))))),((64,(5,70)),(19,29))))),(21,39))));
tree tnt_79 = [&U] 
(1,(79,((48,(41,(((((27,(9,(20,(((18,((77,(85,(((54,(72,(3,(56,(2,(83,(32,47))))))),(((37,(7,(38,(55,74)))),(23,((22,(30,45)),(51,81)))),(14,(49,61)))),((71,(11,(58,86))),(34,(52,82)))))),(((25,(24,(6,(((4,(46,(73,84))),(50,57)),(43,53))))),(10,31)),(8,65)))),(15,(17,67))),(42,(44,(69,(13,(76,87))))))))),(78,(12,(75,(35,(16,66)))))),(28,(33,(60,(63,(59,68)))))),(62,(36,(26,(40,80))))),((64,(5,70)),(19,29))))),(21,39))));
tree tnt_80 = [&U] 
(1,(79,((48,(41,(((((27,(9,(20,(((18,((77,(85,(((54,(72,(3,(56,(2,(83,(32,47))))))),(((37,(7,(38,(55,74)))),(23,((22,(30,45)),(51,81)))),(14,(49,61)))),((71,(11,(58,86))),(34,(52,82)))))),(((25,(24,(6,(((4,(46,(73,84))),(50,57)),(43,53))))),(10,31)),(8,65)))),(15,(17,67))),(42,(44,(69,(13,(76,87))))))))),((12,(75,(35,66))),(16,78))),(28,(33,(60,(63,(59,68)))))),(62,(36,(80,(26,40))))),((64,(5,70)),(19,29))))),(21,39))));
tree tnt_81 = [&U] 
(1,(79,((48,(41,(((((27,(9,(20,(((18,((77,(85,(((54,(72,(3,(56,(2,(83,(32,47))))))),(((37,(7,(38,(55,74)))),(23,((22,(30,45)),(51,81)))),(14,(49,61)))),((71,(11,(58,86))),(34,(52,82)))))),(((25,(24,(6,(((4,(46,(73,84))),(50,57)),(43,53))))),(10,31)),(8,65)))),(15,(17,67))),(42,(44,(69,(13,(76,87))))))))),((12,(75,(35,66))),(16,78))),(28,(33,(60,(63,(59,68)))))),(62,(36,(26,(40,80))))),(19,((5,70),(29,64)))))),(21,39))));
tree tnt_82 = [&U] 
(1,(79,((48,(41,(((((27,(9,(20,(((18,((77,(85,(((54,(72,(3,(56,(2,(83,(32,47))))))),((((7,37),(38,(55,74))),(23,((22,(30,45)),(51,81)))),(14,(49,61)))),((71,(11,(58,86))),(34,(52,82)))))),(((25,(24,(6,(((4,(46,(73,84))),(50,57)),(43,53))))),(10,31)),(8,65)))),(15,(17,67))),(42,(44,(69,(13,(76,87))))))))),((12,(75,(35,66))),(16,78))),(28,(33,(60,(63,(59,68)))))),(62,(36,(26,(40,80))))),((64,(5,70)),(19,29))))),(21,39))));
tree tnt_83 = [&U] 
(1,(79,((48,(41,(((((27,(9,(20,(((18,((77,(85,(((54,(72,(3,(56,(2,(83,(32,47))))))),(((37,(7,(38,(55,74)))),(23,((22,(30,45)),(51,81)))),(14,(49,61)))),((71,(11,(58,86))),(34,(52,82)))))),(((25,(24,(6,(((4,(46,(73,84))),(50,57)),(43,53))))),(10,31)),(8,65)))),(15,(17,67))),(42,(44,(13,(87,(69,76))))))))),((12,(75,(35,66))),(16,78))),(28,(33,(60,(63,(59,68)))))),(62,(36,(26,(40,80))))),((64,(5,70)),(19,29))))),(21,39))));
tree tnt_84 = [&U] 
(1,(79,((48,(41,(((((27,(9,(20,(((18,((77,(85,(((54,(72,(3,(56,(2,(83,(32,47))))))),(((37,(7,(38,(55,74)))),(23,((22,(30,45)),(51,81)))),(14,(49,61)))),((71,(11,(58,86))),(34,(52,82)))))),(((25,(24,(6,(((4,(46,(73,84))),(50,57)),(43,53))))),(10,31)),(8,65)))),(15,(17,67))),(42,(44,(69,(13,(76,87))))))))),((12,(75,(35,66))),(16,78))),(28,(33,(60,(63,(59,68)))))),(62,(36,(26,(40,80))))),((5,70),(64,(19,29)))))),(21,39))));
tree tnt_85 = [&U] 
(1,(79,((48,(41,(((((27,(9,(20,(((18,((77,(85,(((54,(72,(3,(56,(2,(83,(32,47))))))),(((37,(7,(55,(38,74)))),(23,((22,(30,45)),(51,81)))),(14,(49,61)))),((71,(11,(58,86))),(34,(52,82)))))),(((25,(24,(6,(((4,(46,(73,84))),(50,57)),(43,53))))),(10,31)),(8,65)))),(67,(15,17))),(42,(44,(13,(87,(69,76))))))))),((12,(75,(35,66))),(16,78))),(28,(33,(60,(63,(59,68)))))),(62,(36,(80,(26,40))))),((5,70),(64,(19,29)))))),(21,39))));
tree tnt_86 = [&U] 
(1,(79,((48,(41,(((((27,(9,(20,(((18,((77,(85,(((54,(72,(3,(56,(2,(83,(32,47))))))),(((37,(7,(55,(38,74)))),(23,((22,(30,45)),(51,81)))),(14,(49,61)))),((71,(11,(58,86))),(34,(52,82)))))),(((25,(24,(6,(((4,(46,(73,84))),(50,57)),(43,53))))),(10,31)),(8,65)))),(67,(15,17))),(42,(44,(13,(87,(69,76))))))))),(78,(12,((16,75),(35,66))))),(28,(33,(60,(63,(59,68)))))),(62,(36,(80,(26,40))))),((5,70),(64,(19,29)))))),(21,39))));
tree tnt_87 = [&U] 
(1,(79,((48,(41,(((((27,(9,(20,(((18,((77,(85,(((54,(72,(3,(56,(2,(83,(32,47))))))),(((37,(7,(55,(38,74)))),(23,((22,(30,45)),(51,81)))),(14,(49,61)))),((71,(11,(58,86))),(34,(52,82)))))),(((25,(24,(6,(((4,(46,(73,84))),(50,57)),(43,53))))),(10,31)),(8,65)))),(67,(15,17))),(42,(44,(13,(87,(69,76))))))))),(78,(12,(75,(16,(35,66)))))),(28,(33,(60,(63,(59,68)))))),(62,(36,(80,(26,40))))),((5,70),(64,(19,29)))))),(21,39))));
tree tnt_88 = [&U] 
(1,(79,((48,(41,(((((27,(9,(20,(((18,((77,(85,(((54,(72,(3,(56,(2,(83,(32,47))))))),(((37,(7,(55,(38,74)))),(23,((22,(30,45)),(51,81)))),(14,(49,61)))),((71,(11,(58,86))),(34,(52,82)))))),(((25,(24,(6,(((4,(46,(73,84))),(50,57)),(43,53))))),(10,31)),(8,65)))),(67,(15,17))),(42,(44,(13,(87,(69,76))))))))),(78,(12,(75,(35,(16,66)))))),(28,(33,(60,(63,(59,68)))))),(62,(36,(80,(26,40))))),((5,70),(64,(19,29)))))),(21,39))));
tree tnt_89 = [&U] 
(1,(79,((48,(41,(((((27,(9,(20,(((18,((77,(85,(((54,(72,(3,(56,(2,(83,(32,47))))))),(((37,(7,(55,(38,74)))),(23,((22,(30,45)),(51,81)))),(14,(49,61)))),((71,(11,(58,86))),(34,(52,82)))))),(((25,(24,(6,(((4,(46,(73,84))),(50,57)),(43,53))))),(10,31)),(8,65)))),(67,(15,17))),(42,(44,(13,(87,(69,76))))))))),(78,((12,16),(75,(35,66))))),(28,(33,(60,(63,(59,68)))))),(62,(36,(80,(26,40))))),(19,((5,70),(29,64)))))),(21,39))));
tree tnt_90 = [&U] 
(1,(79,((48,(41,(((((27,(9,(20,(((18,((77,(85,(((54,(72,(3,(56,(2,(83,(32,47))))))),(((37,(7,(55,(38,74)))),(23,((22,(30,45)),(51,81)))),(14,(49,61)))),((71,(11,(58,86))),(34,(52,82)))))),(((25,(24,(6,(((4,(46,(73,84))),(50,57)),(43,53))))),(10,31)),(8,65)))),(67,(15,17))),(42,(44,(13,(87,(69,76))))))))),(78,((12,16),(75,(35,66))))),(28,(33,(60,(63,(59,68)))))),(62,(36,(26,(40,80))))),((5,70),(64,(19,29)))))),(21,39))));
tree tnt_91 = [&U] 
(1,(79,((48,(41,(((((27,(9,(20,(((18,((77,(85,(((54,(72,(3,(56,(2,(83,(32,47))))))),(((37,(7,(55,(38,74)))),(23,((22,(30,45)),(51,81)))),(14,(49,61)))),((71,(11,(58,86))),(34,(52,82)))))),(((25,(24,(6,(((4,(46,(73,84))),(50,57)),(43,53))))),(10,31)),(8,65)))),(67,(15,17))),(42,(44,(13,(87,(69,76))))))))),(78,(12,(16,(75,(35,66)))))),(28,(33,(60,(63,(59,68)))))),(62,(36,(26,(40,80))))),(5,(70,(64,(19,29))))))),(21,39))));
tree tnt_92 = [&U] 
(1,(79,((48,((((((9,(20,(((18,((77,(85,(((54,(72,(3,(56,(2,(83,(32,47))))))),(((37,(7,(55,(38,74)))),(23,((22,(30,45)),(51,81)))),(14,(49,61)))),((71,(11,(58,86))),(34,(52,82)))))),(((25,(24,(6,(((4,(46,(73,84))),(50,57)),(43,53))))),(10,31)),(8,65)))),(67,(15,17))),(42,(44,(13,(87,(69,76)))))))),(27,41)),(78,(12,(16,(75,(35,66)))))),(28,(33,(60,(63,(59,68)))))),(62,(36,(80,(26,40))))),(5,(70,(64,(19,29)))))),(21,39))));
tree tnt_93 = [&U] 
(1,(79,((48,(41,(((((27,(9,(20,(((18,((77,(85,(((54,(72,(3,(56,(2,(83,(32,47))))))),(((37,(7,(55,(38,74)))),(23,((22,(30,45)),(51,81)))),(14,(49,61)))),((71,(11,(58,86))),(34,(52,82)))))),(((25,(24,(6,(((4,(46,(73,84))),(50,57)),(43,53))))),(10,31)),(8,65)))),(67,(15,17))),(42,(44,(13,(87,(69,76))))))))),(16,(78,(12,(75,(35,66)))))),(28,(33,(60,(63,(59,68)))))),(62,(36,(26,(40,80))))),(5,(70,(64,(19,29))))))),(21,39))));
tree tnt_94 = [&U] 
(1,(79,((48,(41,(((((27,(9,(20,(((18,((77,(85,(((54,(72,(3,(56,(2,(83,(32,47))))))),((((7,37),(55,(38,74))),(23,((22,(30,45)),(51,81)))),(14,(49,61)))),((71,(11,(58,86))),(34,(52,82)))))),(((25,(24,(6,(((4,(46,(73,84))),(50,57)),(43,53))))),(10,31)),(8,65)))),(67,(15,17))),(42,(44,(13,(87,(69,76))))))))),(16,(78,(12,(75,(35,66)))))),(28,(33,(60,(63,(59,68)))))),(62,(36,(80,(26,40))))),(5,(70,(64,(19,29))))))),(21,39))));
tree tnt_95 = [&U] 
(1,(79,((48,(41,(((((27,(9,(20,(((18,((77,(85,(((54,(72,(3,(56,(2,(83,(32,47))))))),(((37,(7,(55,(38,74)))),(23,((22,(30,45)),(51,81)))),(14,(49,61)))),((71,(11,(58,86))),(34,(52,82)))))),(((25,(24,(6,(((4,(46,(73,84))),(50,57)),(43,53))))),(10,31)),(8,65)))),(67,(15,17))),(42,(44,(13,(87,(69,76))))))))),((12,(75,(35,66))),(16,78))),(28,(33,(60,(63,(59,68)))))),(62,(36,(26,(40,80))))),(5,(70,(64,(19,29))))))),(21,39))));
tree tnt_96 = [&U] 
(1,(79,((48,(41,(((((27,(9,(20,(((18,((77,(85,(((54,(72,(3,(56,(2,(83,(32,47))))))),((((7,37),(55,(38,74))),(23,((22,(30,45)),(51,81)))),(14,(49,61)))),((71,(11,(58,86))),(34,(52,82)))))),(((25,(24,(6,(((4,(46,(73,84))),(50,57)),(43,53))))),(10,31)),(8,65)))),(67,(15,17))),(42,(44,(13,(87,(69,76))))))))),((12,(75,(35,66))),(16,78))),(28,(33,(60,(63,(59,68)))))),(62,(36,(80,(26,40))))),(5,(70,(64,(19,29))))))),(21,39))));
tree tnt_97 = [&U] 
(1,(79,((48,(41,(((((27,(9,(20,(((18,((77,(85,(((54,(72,(3,(56,(2,(83,(32,47))))))),(((37,(7,(55,(38,74)))),(23,((22,(30,45)),(51,81)))),(14,(49,61)))),((71,(11,(58,86))),(34,(52,82)))))),(((25,(24,(6,(((4,(46,(73,84))),(50,57)),(43,53))))),(10,31)),(8,65)))),(67,(15,17))),(42,(44,(13,(87,(69,76))))))))),(78,(12,((16,75),(35,66))))),(28,(33,(60,(63,(59,68)))))),(62,(36,(26,(40,80))))),(5,(70,(64,(19,29))))))),(21,39))));
tree tnt_98 = [&U] 
(1,(79,((48,(41,(((((27,(9,(20,(((18,((77,(85,(((54,(72,(3,(56,(2,(83,(32,47))))))),((((7,37),(55,(38,74))),(23,((22,(30,45)),(51,81)))),(14,(49,61)))),((71,(11,(58,86))),(34,(52,82)))))),(((25,(24,(6,(((4,(46,(73,84))),(50,57)),(43,53))))),(10,31)),(8,65)))),(67,(15,17))),(42,(44,(13,(87,(69,76))))))))),(78,(12,((16,75),(35,66))))),(28,(33,(60,(63,(59,68)))))),(62,(36,(80,(26,40))))),(5,(70,(64,(19,29))))))),(21,39))));
tree tnt_99 = [&U] 
(1,(79,((48,((((((9,(20,(((18,((77,(85,(((54,(72,(3,(56,(2,(83,(32,47))))))),(((37,(7,(55,(38,74)))),(23,((22,(30,45)),(51,81)))),(14,(49,61)))),((71,(11,(58,86))),(34,(52,82)))))),(((25,(24,(6,(((4,(46,(73,84))),(50,57)),(43,53))))),(10,31)),(8,65)))),(67,(15,17))),(42,(44,(13,(87,(69,76)))))))),(27,41)),(78,(12,((16,75),(35,66))))),(28,(33,(60,(63,(59,68)))))),(62,(36,(80,(26,40))))),(5,(70,(64,(19,29)))))),(21,39))));
tree tnt_100 = [&U] 
(1,(79,((48,(41,(((((27,(9,(20,(((18,((77,(85,(((54,(72,(3,(56,(2,(83,(32,47))))))),(((37,(7,(55,(38,74)))),(23,((22,(30,45)),(51,81)))),(14,(49,61)))),((71,(11,(58,86))),(34,(52,82)))))),(((25,(24,(6,(((4,(46,(73,84))),(50,57)),(43,53))))),(10,31)),(8,65)))),(67,(15,17))),(42,(44,(13,(87,(69,76))))))))),(78,(12,(75,(16,(35,66)))))),(28,(33,(60,(63,(59,68)))))),(62,(36,(26,(40,80))))),(5,(70,(64,(19,29))))))),(21,39))));
tree tnt_101 = [&U] 
(1,(79,((48,(41,(((((27,(9,(20,(((18,((77,(85,(((54,(72,(3,(56,(2,(83,(32,47))))))),((((7,37),(55,(38,74))),(23,((22,(30,45)),(51,81)))),(14,(49,61)))),((71,(11,(58,86))),(34,(52,82)))))),(((25,(24,(6,(((4,(46,(73,84))),(50,57)),(43,53))))),(10,31)),(8,65)))),(67,(15,17))),(42,(44,(13,(87,(69,76))))))))),(78,(12,(75,(16,(35,66)))))),(28,(33,(60,(63,(59,68)))))),(62,(36,(80,(26,40))))),(5,(70,(64,(19,29))))))),(21,39))));
tree tnt_102 = [&U] 
(1,(79,((48,((((((9,(20,(((18,((77,(85,(((54,(72,(3,(56,(2,(83,(32,47))))))),(((37,(7,(55,(38,74)))),(23,((22,(30,45)),(51,81)))),(14,(49,61)))),((71,(11,(58,86))),(34,(52,82)))))),(((25,(24,(6,(((4,(46,(73,84))),(50,57)),(43,53))))),(10,31)),(8,65)))),(67,(15,17))),(42,(44,(13,(87,(69,76)))))))),(27,41)),(78,(12,(75,(16,(35,66)))))),(28,(33,(60,(63,(59,68)))))),(62,(36,(80,(26,40))))),(5,(70,(64,(19,29)))))),(21,39))));
tree tnt_103 = [&U] 
(1,(79,((48,(41,(((((27,(9,(20,(((18,((77,(85,(((54,(72,(3,(56,(2,(83,(32,47))))))),(((37,(7,(55,(38,74)))),(23,((22,(30,45)),(51,81)))),(14,(49,61)))),((71,(11,(58,86))),(34,(52,82)))))),(((25,(24,(6,(((4,(46,(73,84))),(50,57)),(43,53))))),(10,31)),(8,65)))),(67,(15,17))),(42,(44,(13,(87,(69,76))))))))),(78,(12,(75,(35,(16,66)))))),(28,(33,(60,(63,(59,68)))))),(62,(36,(26,(40,80))))),(5,(70,(64,(19,29))))))),(21,39))));
tree tnt_104 = [&U] 
(1,(79,((48,(41,(((((27,(9,(20,(((18,((77,(85,(((54,(72,(3,(56,(2,(83,(32,47))))))),((((7,37),(55,(38,74))),(23,((22,(30,45)),(51,81)))),(14,(49,61)))),((71,(11,(58,86))),(34,(52,82)))))),(((25,(24,(6,(((4,(46,(73,84))),(50,57)),(43,53))))),(10,31)),(8,65)))),(67,(15,17))),(42,(44,(13,(87,(69,76))))))))),(78,(12,(75,(35,(16,66)))))),(28,(33,(60,(63,(59,68)))))),(62,(36,(80,(26,40))))),(5,(70,(64,(19,29))))))),(21,39))));
tree tnt_105 = [&U] 
(1,(79,((48,((((((9,(20,(((18,((77,(85,(((54,(72,(3,(56,(2,(83,(32,47))))))),(((37,(7,(55,(38,74)))),(23,((22,(30,45)),(51,81)))),(14,(49,61)))),((71,(11,(58,86))),(34,(52,82)))))),(((25,(24,(6,(((4,(46,(73,84))),(50,57)),(43,53))))),(10,31)),(8,65)))),(67,(15,17))),(42,(44,(13,(87,(69,76)))))))),(27,41)),(78,(12,(75,(35,(16,66)))))),(28,(33,(60,(63,(59,68)))))),(62,(36,(80,(26,40))))),(5,(70,(64,(19,29)))))),(21,39))));
tree tnt_106 = [&U] 
(1,(79,((48,(41,(((((27,(9,(20,(((18,((77,(85,(((54,(72,(3,(56,(2,(83,(32,47))))))),((((7,37),(55,(38,74))),(23,((22,(30,45)),(51,81)))),(14,(49,61)))),((71,(11,(58,86))),(34,(52,82)))))),(((25,(24,(6,(((4,(46,(73,84))),(50,57)),(43,53))))),(10,31)),(8,65)))),(67,(15,17))),(42,(44,(13,(87,(69,76))))))))),(78,((12,16),(75,(35,66))))),(28,(33,(60,(63,(59,68)))))),(62,(36,(26,(40,80))))),(5,(70,(64,(19,29))))))),(21,39))));
tree tnt_107 = [&U] 
(1,(79,((48,((((((9,(20,(((18,((77,(85,(((54,(72,(3,(56,(2,(83,(32,47))))))),(((37,(7,(55,(38,74)))),(23,((22,(30,45)),(51,81)))),(14,(49,61)))),((71,(11,(58,86))),(34,(52,82)))))),(((25,(24,(6,(((4,(46,(73,84))),(50,57)),(43,53))))),(10,31)),(8,65)))),(67,(15,17))),(42,(44,(13,(87,(69,76)))))))),(27,41)),(78,((12,16),(75,(35,66))))),(28,(33,(60,(63,(59,68)))))),(62,(36,(26,(40,80))))),(5,(70,(64,(19,29)))))),(21,39))));
tree tnt_108 = [&U] 
(1,(79,((48,(41,(((((27,(9,(20,(((18,((77,(85,(((54,(72,(3,(56,(2,(83,(32,47))))))),(((37,(7,(55,(38,74)))),(23,((22,(30,45)),(51,81)))),(14,(49,61)))),((71,(11,(58,86))),(34,(52,82)))))),(((25,(24,(6,(((4,(46,(73,84))),(50,57)),(43,53))))),(10,31)),(8,65)))),(67,(15,17))),(42,(69,(44,(13,(76,87))))))))),(78,((12,16),(75,(35,66))))),(28,(33,(60,(63,(59,68)))))),(62,(36,(26,(40,80))))),(5,(70,(64,(19,29))))))),(21,39))));
tree tnt_109 = [&U] 
(1,(79,((48,((((((9,(20,(((18,((77,(85,(((54,(72,(3,(56,(2,(83,(32,47))))))),((((7,37),(55,(38,74))),(23,((22,(30,45)),(51,81)))),(14,(49,61)))),((71,(11,(58,86))),(34,(52,82)))))),(((25,(24,(6,(((4,(46,(73,84))),(50,57)),(43,53))))),(10,31)),(8,65)))),(67,(15,17))),(42,(44,(13,(87,(69,76)))))))),(27,41)),(78,((12,16),(75,(35,66))))),(28,(33,(60,(63,(59,68)))))),(62,(36,(80,(26,40))))),(5,(70,(64,(19,29)))))),(21,39))));
tree tnt_110 = [&U] 
(1,(79,((48,(41,(((((27,(9,(20,(((18,((77,(85,(((54,(72,(3,(56,(2,(83,(32,47))))))),((((7,37),(55,(38,74))),(23,((22,(30,45)),(51,81)))),(14,(49,61)))),((71,(11,(58,86))),(34,(52,82)))))),(((25,(24,(6,(((4,(46,(73,84))),(50,57)),(43,53))))),(10,31)),(8,65)))),(67,(15,17))),(42,(69,(44,(13,(76,87))))))))),(78,((12,16),(75,(35,66))))),(28,(33,(60,(63,(59,68)))))),(62,(36,(80,(26,40))))),(5,(70,(64,(19,29))))))),(21,39))));
tree tnt_111 = [&U] 
(1,(79,((48,((((((9,(20,(((18,((77,(85,(((54,(72,(3,(56,(2,(83,(32,47))))))),(((37,(7,(55,(38,74)))),(23,((22,(30,45)),(51,81)))),(14,(49,61)))),((71,(11,(58,86))),(34,(52,82)))))),(((25,(24,(6,(((4,(46,(73,84))),(50,57)),(43,53))))),(10,31)),(8,65)))),(67,(15,17))),(42,(44,(13,(87,(69,76)))))))),(27,41)),(78,((12,16),(75,(35,66))))),(28,((33,60),(63,(59,68))))),(62,(36,(80,(26,40))))),(5,(70,(64,(19,29)))))),(21,39))));
tree tnt_112 = [&U] 
(1,(79,((48,((((((9,(20,(((18,((77,(85,(((54,(72,(3,(56,(2,(83,(32,47))))))),(((37,(7,(55,(38,74)))),(23,((22,(30,45)),(51,81)))),(14,(49,61)))),((71,(11,(58,86))),(34,(52,82)))))),(((25,(24,(6,(((4,(46,(73,84))),(50,57)),(43,53))))),(10,31)),(8,65)))),(67,(15,17))),(42,(69,(44,(13,(76,87)))))))),(27,41)),(78,((12,16),(75,(35,66))))),(28,(33,(60,(63,(59,68)))))),(62,(36,(80,(26,40))))),(5,(70,(64,(19,29)))))),(21,39))));
tree tnt_113 = [&U] 
(1,(79,((48,((((((9,(20,(((18,((77,(85,(((54,(72,(3,(56,(2,(83,(32,47))))))),((((7,37),(74,(38,55))),(23,((22,(30,45)),(51,81)))),(14,(49,61)))),((71,(11,(58,86))),(34,(52,82)))))),(((25,(24,(6,(((4,(46,(73,84))),(50,57)),(43,53))))),(10,31)),(8,65)))),(15,(17,67))),(42,(44,(69,(13,(76,87)))))))),(27,41)),(78,(12,((16,75),(35,66))))),(28,(33,(60,(63,(59,68)))))),(62,(36,(26,(40,80))))),(5,(70,(64,(19,29)))))),(21,39))));
tree tnt_114 = [&U] 
(1,(79,((48,((((((9,(20,(((18,((77,(85,(((54,(72,(3,(56,(2,(83,(32,47))))))),((((7,37),(74,(38,55))),(23,((22,(30,45)),(51,81)))),(14,(49,61)))),((71,(11,(58,86))),(34,(52,82)))))),(((25,(24,(6,(((4,(46,(73,84))),(50,57)),(43,53))))),(10,31)),(8,65)))),(15,(17,67))),(42,(44,(69,(13,(76,87)))))))),(27,41)),(78,(12,(75,(16,(35,66)))))),(28,(33,(60,(63,(59,68)))))),(62,(36,(26,(40,80))))),(5,(70,(64,(19,29)))))),(21,39))));
tree tnt_115 = [&U] 
(1,(79,((48,((((((9,(20,(((18,((77,(85,(((54,(72,(3,(56,(2,(83,(32,47))))))),((((7,37),(74,(38,55))),(23,((22,(30,45)),(51,81)))),(14,(49,61)))),((71,(11,(58,86))),(34,(52,82)))))),(((25,(24,(6,(((4,(46,(73,84))),(50,57)),(43,53))))),(10,31)),(8,65)))),(15,(17,67))),(42,(44,(69,(13,(76,87)))))))),(27,41)),(78,(16,(12,(75,(35,66)))))),(28,(33,(60,(63,(59,68)))))),(62,(36,(80,(26,40))))),(5,(70,(64,(19,29)))))),(21,39))));
tree tnt_116 = [&U] 
(1,(79,((48,((((((9,(20,(((18,((77,(85,(((54,(72,(3,(56,(2,(83,(32,47))))))),((((7,37),(74,(38,55))),(23,((22,(30,45)),(51,81)))),(14,(49,61)))),((71,(11,(58,86))),(34,(52,82)))))),(((25,(24,(6,(((4,(46,(73,84))),(50,57)),(43,53))))),(10,31)),(8,65)))),(15,(17,67))),(42,(44,(69,(13,(76,87)))))))),(27,41)),(78,(16,(12,(75,(35,66)))))),(28,((33,60),(63,(59,68))))),(62,(36,(26,(40,80))))),(5,(70,(64,(19,29)))))),(21,39))));
tree tnt_117 = [&U] 
(1,(79,((48,((((((9,(20,(((18,((77,(85,(((54,(72,(3,(56,(2,(83,(32,47))))))),(((37,(7,(74,(38,55)))),(23,((22,(30,45)),(51,81)))),(14,(49,61)))),((71,(11,(58,86))),(34,(52,82)))))),(((25,(24,(6,(((4,(46,(73,84))),(50,57)),(43,53))))),(10,31)),(8,65)))),(15,(17,67))),(42,(44,(69,(13,(76,87)))))))),(27,41)),(78,(16,(12,(75,(35,66)))))),(28,(33,(60,(63,(59,68)))))),(62,(36,(26,(40,80))))),(5,(70,(64,(19,29)))))),(21,39))));
tree tnt_118 = [&U] 
(1,(79,((48,(41,(((((27,(9,(20,(((18,((77,(85,(((54,(72,(3,(56,(2,(83,(32,47))))))),((((7,37),(74,(38,55))),(23,((22,(30,45)),(51,81)))),(14,(49,61)))),((71,(11,(58,86))),(34,(52,82)))))),(((25,(24,(6,(((4,(46,(73,84))),(50,57)),(43,53))))),(10,31)),(8,65)))),(15,(17,67))),(42,(44,(69,(13,(76,87))))))))),(78,(16,(12,(75,(35,66)))))),(28,(33,(60,(63,(59,68)))))),(62,(36,(26,(40,80))))),(5,(70,(64,(19,29))))))),(21,39))));
tree tnt_119 = [&U] 
(1,(79,((48,((((((9,(20,(((18,((77,(85,(((54,(72,(3,(56,(2,(83,(32,47))))))),((((7,37),(74,(38,55))),(23,((22,(30,45)),(51,81)))),(14,(49,61)))),((71,(11,(58,86))),(34,(52,82)))))),(((25,(24,(6,(((4,(46,(73,84))),(50,57)),(43,53))))),(10,31)),(8,65)))),(15,(17,67))),(42,(44,(13,(87,(69,76)))))))),(27,41)),(78,(16,(12,(75,(35,66)))))),(28,(33,(60,(63,(59,68)))))),(62,(36,(26,(40,80))))),(5,(70,(64,(19,29)))))),(21,39))));
tree tnt_120 = [&U] 
(1,(79,((48,((((((9,(20,(((18,((77,(85,(((54,(72,(3,(56,(2,(83,(32,47))))))),((((7,37),(74,(38,55))),(23,((22,(30,45)),(51,81)))),(14,(49,61)))),((71,(11,(58,86))),(34,(52,82)))))),(((25,(24,(6,(((4,(46,(73,84))),(50,57)),(43,53))))),(10,31)),(8,65)))),(15,(17,67))),(42,(44,(69,(13,(76,87)))))))),(27,41)),(78,(12,(75,(35,(16,66)))))),(28,(33,(60,(63,(59,68)))))),(62,(36,(80,(26,40))))),(5,(70,(64,(19,29)))))),(21,39))));
tree tnt_121 = [&U] 
(1,(79,((48,((((((9,(20,(((18,((77,(85,(((54,(72,(3,(56,(2,(83,(32,47))))))),((((7,37),(74,(38,55))),(23,((22,(30,45)),(51,81)))),(14,(49,61)))),((71,(11,(58,86))),(34,(52,82)))))),(((25,(24,(6,(((4,(46,(73,84))),(50,57)),(43,53))))),(10,31)),(8,65)))),(15,(17,67))),(42,(44,(69,(13,(76,87)))))))),(27,41)),(78,(12,(75,(35,(16,66)))))),(28,((33,60),(63,(59,68))))),(62,(36,(26,(40,80))))),(5,(70,(64,(19,29)))))),(21,39))));
tree tnt_122 = [&U] 
(1,(79,((48,((((((9,(20,(((18,((77,(85,(((54,(72,(3,(56,(2,(83,(32,47))))))),(((37,(7,(74,(38,55)))),(23,((22,(30,45)),(51,81)))),(14,(49,61)))),((71,(11,(58,86))),(34,(52,82)))))),(((25,(24,(6,(((4,(46,(73,84))),(50,57)),(43,53))))),(10,31)),(8,65)))),(15,(17,67))),(42,(44,(69,(13,(76,87)))))))),(27,41)),(78,(12,(75,(35,(16,66)))))),(28,(33,(60,(63,(59,68)))))),(62,(36,(26,(40,80))))),(5,(70,(64,(19,29)))))),(21,39))));
tree tnt_123 = [&U] 
(1,(79,((48,(41,(((((27,(9,(20,(((18,((77,(85,(((54,(72,(3,(56,(2,(83,(32,47))))))),((((7,37),(74,(38,55))),(23,((22,(30,45)),(51,81)))),(14,(49,61)))),((71,(11,(58,86))),(34,(52,82)))))),(((25,(24,(6,(((4,(46,(73,84))),(50,57)),(43,53))))),(10,31)),(8,65)))),(15,(17,67))),(42,(44,(69,(13,(76,87))))))))),(78,(12,(75,(35,(16,66)))))),(28,(33,(60,(63,(59,68)))))),(62,(36,(26,(40,80))))),(5,(70,(64,(19,29))))))),(21,39))));
tree tnt_124 = [&U] 
(1,(79,((48,((((((9,(20,(((18,((77,(85,(((54,(72,(3,(56,(2,(83,(32,47))))))),((((7,37),(74,(38,55))),(23,((22,(30,45)),(51,81)))),(14,(49,61)))),((71,(11,(58,86))),(34,(52,82)))))),(((25,(24,(6,(((4,(46,(73,84))),(50,57)),(43,53))))),(10,31)),(8,65)))),(15,(17,67))),(42,(44,(13,(87,(69,76)))))))),(27,41)),(78,(12,(75,(35,(16,66)))))),(28,(33,(60,(63,(59,68)))))),(62,(36,(26,(40,80))))),(5,(70,(64,(19,29)))))),(21,39))));
tree tnt_125 = [&U] 
(1,(79,((48,((((((9,(20,(((18,((77,(85,(((54,(72,(3,(56,(2,(83,(32,47))))))),((((7,37),(74,(38,55))),(23,((22,(30,45)),(51,81)))),(14,(49,61)))),((71,(11,(58,86))),(34,(52,82)))))),(((25,(24,(6,(((4,(46,(73,84))),(50,57)),(43,53))))),(10,31)),(8,65)))),(15,(17,67))),(42,(44,(69,(13,(76,87)))))))),(27,41)),(78,(12,(16,(75,(35,66)))))),(28,((33,60),(63,(59,68))))),(62,(36,(80,(26,40))))),(5,(70,(64,(19,29)))))),(21,39))));
tree tnt_126 = [&U] 
(1,(79,((48,((((((9,(20,(((18,((77,(85,(((54,(72,(3,(56,(2,(83,(32,47))))))),(((37,(7,(74,(38,55)))),(23,((22,(30,45)),(51,81)))),(14,(49,61)))),((71,(11,(58,86))),(34,(52,82)))))),(((25,(24,(6,(((4,(46,(73,84))),(50,57)),(43,53))))),(10,31)),(8,65)))),(15,(17,67))),(42,(44,(69,(13,(76,87)))))))),(27,41)),(78,(12,(16,(75,(35,66)))))),(28,(33,(60,(63,(59,68)))))),(62,(36,(80,(26,40))))),(5,(70,(64,(19,29)))))),(21,39))));
tree tnt_127 = [&U] 
(1,(79,((48,(41,(((((27,(9,(20,(((18,((77,(85,(((54,(72,(3,(56,(2,(83,(32,47))))))),((((7,37),(74,(38,55))),(23,((22,(30,45)),(51,81)))),(14,(49,61)))),((71,(11,(58,86))),(34,(52,82)))))),(((25,(24,(6,(((4,(46,(73,84))),(50,57)),(43,53))))),(10,31)),(8,65)))),(15,(17,67))),(42,(44,(69,(13,(76,87))))))))),(78,(12,(16,(75,(35,66)))))),(28,(33,(60,(63,(59,68)))))),(62,(36,(80,(26,40))))),(5,(70,(64,(19,29))))))),(21,39))));
tree tnt_128 = [&U] 
(1,(79,((48,((((((9,(20,(((18,((77,(85,(((54,(72,(3,(56,(2,(83,(32,47))))))),((((7,37),(74,(38,55))),(23,((22,(30,45)),(51,81)))),(14,(49,61)))),((71,(11,(58,86))),(34,(52,82)))))),(((25,(24,(6,(((4,(46,(73,84))),(50,57)),(43,53))))),(10,31)),(8,65)))),(15,(17,67))),(42,(44,(13,(87,(69,76)))))))),(27,41)),(78,(12,(16,(75,(35,66)))))),(28,(33,(60,(63,(59,68)))))),(62,(36,(80,(26,40))))),(5,(70,(64,(19,29)))))),(21,39))));
tree tnt_129 = [&U] 
(1,(79,((48,((((((9,(20,(((18,((77,(85,(((54,(72,(3,(56,(2,(83,(32,47))))))),(((37,(7,(74,(38,55)))),(23,((22,(30,45)),(51,81)))),(14,(49,61)))),((71,(11,(58,86))),(34,(52,82)))))),(((25,(24,(6,(((4,(46,(73,84))),(50,57)),(43,53))))),(10,31)),(8,65)))),(15,(17,67))),(42,(44,(69,(13,(76,87)))))))),(27,41)),(78,(12,(16,(75,(35,66)))))),(28,((33,60),(63,(59,68))))),(62,(36,(26,(40,80))))),(5,(70,(64,(19,29)))))),(21,39))));
tree tnt_130 = [&U] 
(1,(79,((48,((((((9,(20,(((18,((77,(85,(((54,(72,(3,(56,(2,(83,(32,47))))))),((((7,37),(74,(38,55))),(23,((22,(30,45)),(51,81)))),(14,(49,61)))),((71,(11,(58,86))),(34,(52,82)))))),(((25,(24,(6,(((4,(46,(73,84))),(50,57)),(43,53))))),(10,31)),(8,65)))),(15,(17,67))),(42,(44,(13,(87,(69,76)))))))),(27,41)),(78,(12,(16,(75,(35,66)))))),(28,((33,60),(63,(59,68))))),(62,(36,(26,(40,80))))),(5,(70,(64,(19,29)))))),(21,39))));
tree tnt_131 = [&U] 
(1,(79,((48,(41,(((((27,(9,(20,(((18,((77,(85,(((54,(72,(3,(56,(2,(83,(32,47))))))),(((37,(7,(74,(38,55)))),(23,((22,(30,45)),(51,81)))),(14,(49,61)))),((71,(11,(58,86))),(34,(52,82)))))),(((25,(24,(6,(((4,(46,(73,84))),(50,57)),(43,53))))),(10,31)),(8,65)))),(15,(17,67))),(42,(44,(69,(13,(76,87))))))))),(78,(12,(16,(75,(35,66)))))),(28,(33,(60,(63,(59,68)))))),(62,(36,(26,(40,80))))),(5,(70,(64,(19,29))))))),(21,39))));
tree tnt_132 = [&U] 
(1,(79,((48,((((((9,(20,(((18,((77,(85,(((54,(72,(3,(56,(2,(83,(32,47))))))),(((37,(7,(74,(38,55)))),(23,((22,(30,45)),(51,81)))),(14,(49,61)))),((71,(11,(58,86))),(34,(52,82)))))),(((25,(24,(6,(((4,(46,(73,84))),(50,57)),(43,53))))),(10,31)),(8,65)))),(15,(17,67))),(42,(44,(13,(87,(69,76)))))))),(27,41)),(78,(12,(16,(75,(35,66)))))),(28,(33,(60,(63,(59,68)))))),(62,(36,(26,(40,80))))),(5,(70,(64,(19,29)))))),(21,39))));
tree tnt_133 = [&U] 
(1,(79,((48,(41,(((((27,(9,(20,(((18,((77,(85,(((54,(72,(3,(56,(2,(83,(32,47))))))),((((7,37),(74,(38,55))),(23,((22,(30,45)),(51,81)))),(14,(49,61)))),((71,(11,(58,86))),(34,(52,82)))))),(((25,(24,(6,(((4,(46,(73,84))),(50,57)),(43,53))))),(10,31)),(8,65)))),(15,(17,67))),(42,(44,(69,(13,(76,87))))))))),(78,(12,(16,(75,(35,66)))))),(28,(33,(60,(63,(59,68)))))),(62,(36,(26,(40,80))))),((5,70),(64,(19,29)))))),(21,39))));
tree tnt_134 = [&U] 
(1,(79,((48,(41,(((((27,(9,(20,(((18,((77,(85,(((54,(72,(3,(56,(2,(83,(32,47))))))),((((7,37),(74,(38,55))),(23,((22,(30,45)),(51,81)))),(14,(49,61)))),((71,(11,(58,86))),(34,(52,82)))))),(((25,(24,(6,(((4,(46,(73,84))),(50,57)),(43,53))))),(10,31)),(8,65)))),(15,(17,67))),(42,(44,(69,(13,(76,87))))))))),(16,(78,(12,(75,(35,66)))))),(28,(33,(60,(63,(59,68)))))),(62,(36,(26,(40,80))))),(5,(70,(64,(19,29))))))),(21,39))));
tree tnt_135 = [&U] 
(1,(79,((48,(41,(((((27,(9,(20,(((18,((77,(85,(((54,(72,(3,(56,(2,(83,(32,47))))))),((((7,37),(74,(38,55))),(23,((22,(30,45)),(51,81)))),(14,(49,61)))),((71,(11,(58,86))),(34,(52,82)))))),(((25,(24,(6,(((4,(46,(73,84))),(50,57)),(43,53))))),(10,31)),(8,65)))),(15,(17,67))),(42,(44,(69,(13,(76,87))))))))),((12,(75,(35,66))),(16,78))),(28,(33,(60,(63,(59,68)))))),(62,(36,(26,(40,80))))),(5,(70,(64,(19,29))))))),(21,39))));
tree tnt_136 = [&U] 
(1,(79,((48,(41,(((((27,(9,(20,(((18,((77,(85,(((54,(72,(3,(56,(2,(83,(32,47))))))),((((7,37),(74,(38,55))),(23,((22,(30,45)),(51,81)))),(14,(49,61)))),((71,(11,(58,86))),(34,(52,82)))))),(((25,(24,(6,(((4,(46,(73,84))),(50,57)),(43,53))))),(10,31)),(8,65)))),(15,(17,67))),(42,(44,(13,(87,(69,76))))))))),(78,(12,(16,(75,(35,66)))))),(28,(33,(60,(63,(59,68)))))),(62,(36,(26,(40,80))))),(5,(70,(64,(19,29))))))),(21,39))));
tree tnt_137 = [&U] 
(1,(79,((48,(41,(((((27,(9,(20,(((18,((77,(85,(((54,(72,(3,(56,(2,(83,(32,47))))))),((((7,37),(74,(38,55))),(23,((22,(30,45)),(51,81)))),(14,(49,61)))),((71,(11,(58,86))),(34,(52,82)))))),(((25,(24,(6,(((4,(46,(73,84))),(50,57)),(43,53))))),(10,31)),(8,65)))),(15,(17,67))),(42,(44,(13,(87,(69,76))))))))),(78,(12,((16,75),(35,66))))),(28,(33,(60,(63,(59,68)))))),(62,(36,(80,(26,40))))),((5,70),(64,(19,29)))))),(21,39))));
tree tnt_138 = [&U] 
(1,(79,((48,(41,(((((27,(9,(20,(((18,((77,(85,(((54,(72,(3,(56,(2,(83,(32,47))))))),((((7,37),(74,(38,55))),(23,((22,(30,45)),(51,81)))),(14,(49,61)))),((71,(11,(58,86))),(34,(52,82)))))),(((25,(24,(6,(((4,(46,(73,84))),(50,57)),(43,53))))),(10,31)),(8,65)))),(15,(17,67))),(42,(44,(13,(87,(69,76))))))))),(78,(12,(75,(16,(35,66)))))),(28,(33,(60,(63,(59,68)))))),(62,(36,(80,(26,40))))),((5,70),(64,(19,29)))))),(21,39))));
tree tnt_139 = [&U] 
(1,(79,((48,(41,(((((27,(9,(20,(((18,((77,(85,(((54,(72,(3,(56,(2,(83,(32,47))))))),((((7,37),(74,(38,55))),(23,((22,(30,45)),(51,81)))),(14,(49,61)))),((71,(11,(58,86))),(34,(52,82)))))),(((25,(24,(6,(((4,(46,(73,84))),(50,57)),(43,53))))),(10,31)),(8,65)))),(15,(17,67))),(42,(44,(13,(87,(69,76))))))))),(16,(78,(12,(75,(35,66)))))),(28,(33,(60,(63,(59,68)))))),(62,(36,(80,(26,40))))),(19,((5,70),(29,64)))))),(21,39))));
tree tnt_140 = [&U] 
(1,(79,((48,(41,(((((27,(9,(20,(((18,((77,(85,(((54,(72,(3,(56,(2,(83,(32,47))))))),((((7,37),(74,(38,55))),(23,((22,(30,45)),(51,81)))),(14,(49,61)))),((71,(11,(58,86))),(34,(52,82)))))),(((25,(24,(6,(((4,(46,(73,84))),(50,57)),(43,53))))),(10,31)),(8,65)))),(15,(17,67))),(42,(44,(13,(87,(69,76))))))))),(16,(78,(12,(75,(35,66)))))),(28,(33,(60,(63,(59,68)))))),(62,(36,(26,(40,80))))),((5,70),(64,(19,29)))))),(21,39))));
tree tnt_141 = [&U] 
(1,(79,((48,(41,(((((27,(9,(20,(((18,((77,(85,(((54,(72,(3,(56,(2,(83,(32,47))))))),((((7,37),(74,(38,55))),(23,((22,(30,45)),(51,81)))),(14,(49,61)))),((71,(11,(58,86))),(34,(52,82)))))),(((25,(24,(6,(((4,(46,(73,84))),(50,57)),(43,53))))),(10,31)),(8,65)))),(15,(17,67))),(42,(44,(13,(87,(69,76))))))))),((12,(75,(35,66))),(16,78))),(28,(33,(60,(63,(59,68)))))),(62,(36,(80,(26,40))))),(19,((5,70),(29,64)))))),(21,39))));
tree tnt_142 = [&U] 
(1,(79,((48,(41,(((((27,(9,(20,(((18,((77,(85,(((54,(72,(3,(56,(2,(83,(32,47))))))),((((7,37),(74,(38,55))),(23,((22,(30,45)),(51,81)))),(14,(49,61)))),((71,(11,(58,86))),(34,(52,82)))))),(((25,(24,(6,(((4,(46,(73,84))),(50,57)),(43,53))))),(10,31)),(8,65)))),(15,(17,67))),(42,(44,(13,(87,(69,76))))))))),((12,(75,(35,66))),(16,78))),(28,(33,(60,(63,(59,68)))))),(62,(36,(26,(40,80))))),((5,70),(64,(19,29)))))),(21,39))));
tree tnt_143 = [&U] 
(1,(79,((48,(41,(((((27,(9,(20,(((18,((77,(85,(((54,(72,(3,(56,(2,(83,(32,47))))))),((((7,37),(74,(38,55))),(23,((22,(30,45)),(51,81)))),(14,(49,61)))),((71,(11,(58,86))),(34,(52,82)))))),(((25,(24,(6,(((4,(46,(73,84))),(50,57)),(43,53))))),(10,31)),(8,65)))),(15,(17,67))),(42,(69,(44,(13,(76,87))))))))),((12,(75,(35,66))),(16,78))),(28,(33,(60,(63,(59,68)))))),(62,(36,(80,(26,40))))),((5,70),(64,(19,29)))))),(21,39))));
tree tnt_144 = [&U] 
(1,(79,((48,(41,(((((27,(9,(20,(((18,((77,(85,(((54,(72,(3,(56,(2,(83,(32,47))))))),((((7,37),(74,(38,55))),(23,((22,(30,45)),(51,81)))),(14,(49,61)))),((71,(11,(58,86))),(34,(52,82)))))),(((25,(24,(6,(((4,(46,(73,84))),(50,57)),(43,53))))),(10,31)),(8,65)))),(15,(17,67))),(42,(44,(13,(87,(69,76))))))))),(78,(16,(12,(75,(35,66)))))),(28,(33,(60,(63,(59,68)))))),(62,(36,(26,(40,80))))),((5,70),(64,(19,29)))))),(21,39))));
tree tnt_145 = [&U] 
(1,(79,((48,(41,(((((27,(9,(20,(((18,((77,(85,(((54,(72,(3,(56,(2,(83,(32,47))))))),((((7,37),(74,(38,55))),(23,((22,(30,45)),(51,81)))),(14,(49,61)))),((71,(11,(58,86))),(34,(52,82)))))),(((25,(24,(6,(((4,(46,(73,84))),(50,57)),(43,53))))),(10,31)),(8,65)))),(15,(17,67))),(42,(69,(44,(13,(76,87))))))))),(78,(16,(12,(75,(35,66)))))),(28,(33,(60,(63,(59,68)))))),(62,(36,(80,(26,40))))),((5,70),(64,(19,29)))))),(21,39))));
tree tnt_146 = [&U] 
(1,(79,((48,(41,(((((27,(9,(20,(((18,((77,(85,(((54,(72,(3,(56,(2,(83,(32,47))))))),((((7,37),(74,(38,55))),(23,((22,(30,45)),(51,81)))),(14,(49,61)))),((71,(11,(58,86))),(34,(52,82)))))),(((25,(24,(6,(((4,(46,(73,84))),(50,57)),(43,53))))),(10,31)),(8,65)))),(15,(17,67))),(42,(44,(13,(87,(69,76))))))))),(78,(12,(75,(35,(16,66)))))),(28,(33,(60,(63,(59,68)))))),(62,(36,(80,(26,40))))),(19,((5,70),(29,64)))))),(21,39))));
tree tnt_147 = [&U] 
(1,(79,((48,(41,(((((27,(9,(20,(((18,((77,(85,(((54,(72,(3,(56,(2,(83,(32,47))))))),((((7,37),(74,(38,55))),(23,((22,(30,45)),(51,81)))),(14,(49,61)))),((71,(11,(58,86))),(34,(52,82)))))),(((25,(24,(6,(((4,(46,(73,84))),(50,57)),(43,53))))),(10,31)),(8,65)))),(15,(17,67))),(42,(44,(13,(87,(69,76))))))))),(78,(12,(75,(35,(16,66)))))),(28,(33,(60,(63,(59,68)))))),(62,(36,(26,(40,80))))),((5,70),(64,(19,29)))))),(21,39))));
tree tnt_148 = [&U] 
(1,(79,((48,(41,(((((27,(9,(20,(((18,((77,(85,(((54,(72,(3,(56,(2,(83,(32,47))))))),((((7,37),(74,(38,55))),(23,((22,(30,45)),(51,81)))),(14,(49,61)))),((71,(11,(58,86))),(34,(52,82)))))),(((25,(24,(6,(((4,(46,(73,84))),(50,57)),(43,53))))),(10,31)),(8,65)))),(15,(17,67))),(42,(69,(44,(13,(76,87))))))))),(78,(12,(75,(35,(16,66)))))),(28,(33,(60,(63,(59,68)))))),(62,(36,(80,(26,40))))),((5,70),(64,(19,29)))))),(21,39))));
tree tnt_149 = [&U] 
(1,(79,((48,(41,(((((27,(9,(20,(((18,((77,(85,(((54,(72,(3,(56,(2,(83,(32,47))))))),((((7,37),(74,(38,55))),(23,((22,(30,45)),(51,81)))),(14,(49,61)))),((71,(11,(58,86))),(34,(52,82)))))),(((25,(24,(6,(((4,(46,(73,84))),(50,57)),(43,53))))),(10,31)),(8,65)))),(15,(17,67))),(42,(44,(13,(87,(69,76))))))))),(78,(12,(16,(75,(35,66)))))),(28,(33,(60,(63,(59,68)))))),(62,(36,(26,(40,80))))),(19,((5,70),(29,64)))))),(21,39))));
tree tnt_150 = [&U] 
(1,(79,((48,(41,(((((27,(9,(20,(((18,((77,(85,(((54,(72,(3,(56,(2,(83,(32,47))))))),(((37,(7,(74,(38,55)))),(23,((22,(30,45)),(51,81)))),(14,(49,61)))),((71,(11,(58,86))),(34,(52,82)))))),(((25,(24,(6,(((4,(46,(73,84))),(50,57)),(43,53))))),(10,31)),(8,65)))),(15,(17,67))),(42,(44,(13,(87,(69,76))))))))),(78,(12,(16,(75,(35,66)))))),(28,(33,(60,(63,(59,68)))))),(62,(36,(80,(26,40))))),(19,((5,70),(29,64)))))),(21,39))));
tree tnt_151 = [&U] 
(1,(79,((48,(41,(((((27,(9,(20,(((18,((77,(85,(((54,(72,(3,(56,(2,(83,(32,47))))))),((((7,37),(74,(38,55))),(23,((22,(30,45)),(51,81)))),(14,(49,61)))),((71,(11,(58,86))),(34,(52,82)))))),(((25,(24,(6,(((4,(46,(73,84))),(50,57)),(43,53))))),(10,31)),(8,65)))),(15,(17,67))),(42,(69,(44,(13,(76,87))))))))),(78,(12,(16,(75,(35,66)))))),(28,(33,(60,(63,(59,68)))))),(62,(36,(80,(26,40))))),(19,((5,70),(29,64)))))),(21,39))));
tree tnt_152 = [&U] 
(1,(79,((48,(41,(((((27,(9,(20,(((18,((77,(85,(((54,(72,(3,(56,(2,(83,(32,47))))))),(((37,(7,(74,(38,55)))),(23,((22,(30,45)),(51,81)))),(14,(49,61)))),((71,(11,(58,86))),(34,(52,82)))))),(((25,(24,(6,(((4,(46,(73,84))),(50,57)),(43,53))))),(10,31)),(8,65)))),(15,(17,67))),(42,(44,(13,(87,(69,76))))))))),(78,(12,(16,(75,(35,66)))))),(28,(33,(60,(63,(59,68)))))),(62,(36,(26,(40,80))))),((5,70),(64,(19,29)))))),(21,39))));
tree tnt_153 = [&U] 
(1,(79,((48,(41,(((((27,(9,(20,(((18,((77,(85,(((54,(72,(3,(56,(2,(83,(32,47))))))),((((7,37),(74,(38,55))),(23,((22,(30,45)),(51,81)))),(14,(49,61)))),((71,(11,(58,86))),(34,(52,82)))))),(((25,(24,(6,(((4,(46,(73,84))),(50,57)),(43,53))))),(10,31)),(8,65)))),(15,(17,67))),(42,(44,(13,(87,(69,76))))))))),(78,(12,(16,(75,(35,66)))))),(28,(33,(60,(63,(59,68)))))),(62,(36,(26,(40,80))))),((64,(5,70)),(19,29))))),(21,39))));
tree tnt_154 = [&U] 
(1,(79,((48,(41,(((((27,(9,(20,(((18,((77,(85,(((54,(72,(3,(56,(2,(83,(32,47))))))),(((37,(7,(74,(38,55)))),(23,((22,(30,45)),(51,81)))),(14,(49,61)))),((71,(11,(58,86))),(34,(52,82)))))),(((25,(24,(6,(((4,(46,(73,84))),(50,57)),(43,53))))),(10,31)),(8,65)))),(15,(17,67))),(42,(44,(13,(87,(69,76))))))))),(78,(12,(16,(75,(35,66)))))),(28,(33,(60,(63,(59,68)))))),(62,(36,(80,(26,40))))),((64,(5,70)),(19,29))))),(21,39))));
tree tnt_155 = [&U] 
(1,(79,((48,(41,(((((27,(9,(20,(((18,((77,(85,(((54,(72,(3,(56,(2,(83,(32,47))))))),((((7,37),(74,(38,55))),(23,((22,(30,45)),(51,81)))),(14,(49,61)))),((71,(11,(58,86))),(34,(52,82)))))),(((25,(24,(6,(((4,(46,(73,84))),(50,57)),(43,53))))),(10,31)),(8,65)))),(15,(17,67))),(42,(69,(44,(13,(76,87))))))))),(78,(12,(16,(75,(35,66)))))),(28,(33,(60,(63,(59,68)))))),(62,(36,(80,(26,40))))),((64,(5,70)),(19,29))))),(21,39))));
tree tnt_156 = [&U] 
(1,((48,(((((27,(9,(20,(((18,((77,(85,(((54,(72,(3,(56,(2,(83,(32,47))))))),(((37,(7,(74,(38,55)))),(23,((22,(30,45)),(51,81)))),(14,(49,61)))),((71,(11,(58,86))),(34,(52,82)))))),(((25,(24,(6,(((4,(46,(73,84))),(50,57)),(43,53))))),(10,31)),(8,65)))),(15,(17,67))),(42,(44,(69,(13,(76,87))))))))),(78,(12,(16,(75,(35,66)))))),(28,(33,(60,(63,(59,68)))))),(62,(36,(26,(40,80))))),(79,(41,((64,(5,70)),(19,29)))))),(21,39)));
tree tnt_157 = [&U] 
(1,((48,(((((27,(9,(20,(((18,((77,(85,(((54,(72,(3,(56,(2,(83,(32,47))))))),(((37,(7,(74,(38,55)))),(23,((22,(30,45)),(51,81)))),(14,(49,61)))),((71,(11,(58,86))),(34,(52,82)))))),(((25,(24,(6,(((4,(46,(73,84))),(50,57)),(43,53))))),(10,31)),(8,65)))),(15,(17,67))),(42,(44,(69,(13,(76,87))))))))),(78,(12,(16,(75,(35,66)))))),(28,((33,60),(63,(59,68))))),(62,(36,(80,(26,40))))),(79,(41,((64,(5,70)),(19,29)))))),(21,39)));
tree tnt_158 = [&U] 
(1,((48,(((((27,(9,(20,(((18,((77,(85,(((54,(72,(3,(56,(2,(83,(32,47))))))),((((7,37),(74,(38,55))),(23,((22,(30,45)),(51,81)))),(14,(49,61)))),((71,(11,(58,86))),(34,(52,82)))))),(((25,(24,(6,(((4,(46,(73,84))),(50,57)),(43,53))))),(10,31)),(8,65)))),(15,(17,67))),(42,(44,(69,(13,(76,87))))))))),(78,(12,(16,(75,(35,66)))))),(28,(33,(60,(63,(59,68)))))),(62,(36,(80,(26,40))))),(79,(41,((64,(5,70)),(19,29)))))),(21,39)));
tree tnt_159 = [&U] 
(1,((48,((((((9,(20,(((18,((77,(85,(((54,(72,(3,(56,(2,(83,(32,47))))))),(((37,(7,(74,(38,55)))),(23,((22,(30,45)),(51,81)))),(14,(49,61)))),((71,(11,(58,86))),(34,(52,82)))))),(((25,(24,(6,(((4,(46,(73,84))),(50,57)),(43,53))))),(10,31)),(8,65)))),(15,(17,67))),(42,(44,(69,(13,(76,87)))))))),(27,41)),(78,(12,(16,(75,(35,66)))))),(28,(33,(60,(63,(59,68)))))),(62,(36,(80,(26,40))))),(79,((64,(5,70)),(19,29))))),(21,39)));
tree tnt_160 = [&U] 
(1,((48,(((((27,(9,(20,(((18,((77,(85,(((54,(72,(3,(56,(2,(83,(32,47))))))),(((37,(7,(74,(38,55)))),(23,((22,(30,45)),(51,81)))),(14,(49,61)))),((71,(11,(58,86))),(34,(52,82)))))),(((25,(24,(6,(((4,(46,(73,84))),(50,57)),(43,53))))),(10,31)),(8,65)))),(15,(17,67))),(42,(44,(13,(87,(69,76))))))))),(78,(12,(16,(75,(35,66)))))),(28,(33,(60,(63,(59,68)))))),(62,(36,(80,(26,40))))),(79,(41,((64,(5,70)),(19,29)))))),(21,39)));
tree tnt_161 = [&U] 
(1,((48,(((((27,(9,(20,(((18,((77,(85,(((54,(72,(3,(56,(2,(83,(32,47))))))),(((37,(7,(74,(38,55)))),(23,((22,(30,45)),(51,81)))),(14,(49,61)))),((71,(11,(58,86))),(34,(52,82)))))),(((25,(24,(6,(((4,(46,(73,84))),(50,57)),(43,53))))),(10,31)),(8,65)))),(15,(17,67))),(42,(44,(69,(13,(76,87))))))))),(78,(75,(12,(16,(35,66)))))),(28,(33,(60,(63,(59,68)))))),(62,(36,(80,(26,40))))),(79,(41,((64,(5,70)),(19,29)))))),(21,39)));
tree tnt_162 = [&U] 
(1,((48,(((((27,(9,(20,(((18,((77,(85,(((54,(72,(3,(56,(2,(83,(32,47))))))),(((37,(7,(74,(38,55)))),(23,((22,(30,45)),(51,81)))),(14,(49,61)))),((71,(11,(58,86))),(34,(52,82)))))),(((25,(24,(6,(((4,(46,(73,84))),(50,57)),(43,53))))),(10,31)),(8,65)))),(15,(17,67))),(42,(44,(69,(13,(76,87))))))))),(16,(78,(75,(12,(35,66)))))),(28,(33,(60,(63,(59,68)))))),(62,(36,(80,(26,40))))),(79,(41,((64,(5,70)),(19,29)))))),(21,39)));
tree tnt_163 = [&U] 
(1,((48,(((((27,(9,(20,(((18,((77,(85,(((54,(72,(3,(56,(2,(83,(32,47))))))),(((37,(7,(74,(38,55)))),(23,((22,(30,45)),(51,81)))),(14,(49,61)))),((71,(11,(58,86))),(34,(52,82)))))),(((25,(24,(6,(((4,(46,(73,84))),(50,57)),(43,53))))),(10,31)),(8,65)))),(15,(17,67))),(42,(44,(69,(13,(76,87))))))))),(78,(16,(75,(12,(35,66)))))),(28,(33,(60,(63,(59,68)))))),(62,(36,(26,(40,80))))),(79,(41,((64,(5,70)),(19,29)))))),(21,39)));
tree tnt_164 = [&U] 
(1,((48,(((((27,(9,(20,(((18,((77,(85,(((54,(72,(3,(56,(2,(83,(32,47))))))),(((37,(7,(74,(38,55)))),(23,((22,(30,45)),(51,81)))),(14,(49,61)))),((71,(11,(58,86))),(34,(52,82)))))),(((25,(24,(6,(((4,(46,(73,84))),(50,57)),(43,53))))),(10,31)),(8,65)))),(15,(17,67))),(42,(44,(69,(13,(76,87))))))))),(78,(16,(75,(12,(35,66)))))),(28,((33,60),(63,(59,68))))),(62,(36,(80,(26,40))))),(79,(41,((64,(5,70)),(19,29)))))),(21,39)));
tree tnt_165 = [&U] 
(1,((48,(((((27,(9,(20,(((18,((77,(85,(((54,(72,(3,(56,(2,(83,(32,47))))))),((((7,37),(74,(38,55))),(23,((22,(30,45)),(51,81)))),(14,(49,61)))),((71,(11,(58,86))),(34,(52,82)))))),(((25,(24,(6,(((4,(46,(73,84))),(50,57)),(43,53))))),(10,31)),(8,65)))),(15,(17,67))),(42,(44,(69,(13,(76,87))))))))),(78,(16,(75,(12,(35,66)))))),(28,(33,(60,(63,(59,68)))))),(62,(36,(80,(26,40))))),(79,(41,((64,(5,70)),(19,29)))))),(21,39)));
tree tnt_166 = [&U] 
(1,((48,((((((9,(20,(((18,((77,(85,(((54,(72,(3,(56,(2,(83,(32,47))))))),(((37,(7,(74,(38,55)))),(23,((22,(30,45)),(51,81)))),(14,(49,61)))),((71,(11,(58,86))),(34,(52,82)))))),(((25,(24,(6,(((4,(46,(73,84))),(50,57)),(43,53))))),(10,31)),(8,65)))),(15,(17,67))),(42,(44,(69,(13,(76,87)))))))),(27,41)),(78,(16,(75,(12,(35,66)))))),(28,(33,(60,(63,(59,68)))))),(62,(36,(80,(26,40))))),(79,((64,(5,70)),(19,29))))),(21,39)));
tree tnt_167 = [&U] 
(1,((48,(((((27,(9,(20,(((18,((77,(85,(((54,(72,(3,(56,(2,(83,(32,47))))))),(((37,(7,(74,(38,55)))),(23,((22,(30,45)),(51,81)))),(14,(49,61)))),((71,(11,(58,86))),(34,(52,82)))))),(((25,(24,(6,(((4,(46,(73,84))),(50,57)),(43,53))))),(10,31)),(8,65)))),(15,(17,67))),(42,(44,(13,(87,(69,76))))))))),(78,(16,(75,(12,(35,66)))))),(28,(33,(60,(63,(59,68)))))),(62,(36,(80,(26,40))))),(79,(41,((64,(5,70)),(19,29)))))),(21,39)));
tree tnt_168 = [&U] 
(1,((48,(((((27,(9,(20,(((18,((77,(85,(((54,(72,(3,(56,(2,(83,(32,47))))))),(((37,(7,(74,(38,55)))),(23,((22,(30,45)),(51,81)))),(14,(49,61)))),((71,(11,(58,86))),(34,(52,82)))))),(((25,(24,(6,(((4,(46,(73,84))),(50,57)),(43,53))))),(10,31)),(8,65)))),(15,(17,67))),(42,(44,(69,(13,(76,87))))))))),(16,(78,(12,(75,(35,66)))))),(28,(33,(60,(63,(59,68)))))),(62,(36,(26,(40,80))))),(79,(41,((64,(5,70)),(19,29)))))),(21,39)));
tree tnt_169 = [&U] 
(1,((48,(((((27,(9,(20,(((18,((77,(85,(((54,(72,(3,(56,(2,(83,(32,47))))))),(((37,(7,(74,(38,55)))),(23,((22,(30,45)),(51,81)))),(14,(49,61)))),((71,(11,(58,86))),(34,(52,82)))))),(((25,(24,(6,(((4,(46,(73,84))),(50,57)),(43,53))))),(10,31)),(8,65)))),(15,(17,67))),(42,(44,(69,(13,(76,87))))))))),(16,(78,(12,(75,(35,66)))))),(28,((33,60),(63,(59,68))))),(62,(36,(80,(26,40))))),(79,(41,((64,(5,70)),(19,29)))))),(21,39)));
tree tnt_170 = [&U] 
(1,((48,(((((27,(9,(20,(((18,((77,(85,(((54,(72,(3,(56,(2,(83,(32,47))))))),((((7,37),(74,(38,55))),(23,((22,(30,45)),(51,81)))),(14,(49,61)))),((71,(11,(58,86))),(34,(52,82)))))),(((25,(24,(6,(((4,(46,(73,84))),(50,57)),(43,53))))),(10,31)),(8,65)))),(15,(17,67))),(42,(44,(69,(13,(76,87))))))))),(16,(78,(12,(75,(35,66)))))),(28,(33,(60,(63,(59,68)))))),(62,(36,(80,(26,40))))),(79,(41,((64,(5,70)),(19,29)))))),(21,39)));
tree tnt_171 = [&U] 
(1,((48,(((((27,(9,(20,(((18,((77,(85,(((54,(72,(3,(56,(2,(83,(32,47))))))),(((37,(7,(74,(38,55)))),(23,((22,(30,45)),(51,81)))),(14,(49,61)))),((71,(11,(58,86))),(34,(52,82)))))),(((25,(24,(6,(((4,(46,(73,84))),(50,57)),(43,53))))),(10,31)),(8,65)))),(15,(17,67))),(42,(44,(13,(87,(69,76))))))))),(16,(78,(12,(75,(35,66)))))),(28,(33,(60,(63,(59,68)))))),(62,(36,(80,(26,40))))),(79,(41,((64,(5,70)),(19,29)))))),(21,39)));
tree tnt_172 = [&U] 
(1,((48,(((((27,(9,(20,(((18,((77,(85,(((54,(72,(3,(56,(2,(83,(32,47))))))),(((37,(7,(74,(38,55)))),(23,((22,(30,45)),(51,81)))),(14,(49,61)))),((71,(11,(58,86))),(34,(52,82)))))),(((25,(24,(6,(((4,(46,(73,84))),(50,57)),(43,53))))),(10,31)),(8,65)))),(15,(17,67))),(42,(44,(69,(13,(76,87))))))))),(78,(12,(75,(16,(35,66)))))),(28,(33,(60,(63,(59,68)))))),(62,(36,(26,(40,80))))),(79,(41,((64,(5,70)),(19,29)))))),(21,39)));
tree tnt_173 = [&U] 
(1,((48,(((((27,(9,(20,(((18,((77,(85,(((54,(72,(3,(56,(2,(83,(32,47))))))),(((37,(7,(74,(38,55)))),(23,((22,(30,45)),(51,81)))),(14,(49,61)))),((71,(11,(58,86))),(34,(52,82)))))),(((25,(24,(6,(((4,(46,(73,84))),(50,57)),(43,53))))),(10,31)),(8,65)))),(15,(17,67))),(42,(44,(69,(13,(76,87))))))))),(78,(12,(75,(16,(35,66)))))),(28,((33,60),(63,(59,68))))),(62,(36,(80,(26,40))))),(79,(41,((64,(5,70)),(19,29)))))),(21,39)));
tree tnt_174 = [&U] 
(1,((48,(((((27,(9,(20,(((18,((77,(85,(((54,(72,(3,(56,(2,(83,(32,47))))))),((((7,37),(74,(38,55))),(23,((22,(30,45)),(51,81)))),(14,(49,61)))),((71,(11,(58,86))),(34,(52,82)))))),(((25,(24,(6,(((4,(46,(73,84))),(50,57)),(43,53))))),(10,31)),(8,65)))),(15,(17,67))),(42,(44,(69,(13,(76,87))))))))),(78,(12,(75,(16,(35,66)))))),(28,(33,(60,(63,(59,68)))))),(62,(36,(80,(26,40))))),(79,(41,((64,(5,70)),(19,29)))))),(21,39)));
tree tnt_175 = [&U] 
(1,((48,((((((9,(20,(((18,((77,(85,(((54,(72,(3,(56,(2,(83,(32,47))))))),(((37,(7,(74,(38,55)))),(23,((22,(30,45)),(51,81)))),(14,(49,61)))),((71,(11,(58,86))),(34,(52,82)))))),(((25,(24,(6,(((4,(46,(73,84))),(50,57)),(43,53))))),(10,31)),(8,65)))),(15,(17,67))),(42,(44,(69,(13,(76,87)))))))),(27,41)),(78,(12,(75,(16,(35,66)))))),(28,(33,(60,(63,(59,68)))))),(62,(36,(80,(26,40))))),(79,((64,(5,70)),(19,29))))),(21,39)));
tree tnt_176 = [&U] 
(1,((48,(((((27,(9,(20,(((18,((77,(85,(((54,(72,(3,(56,(2,(83,(32,47))))))),(((37,(7,(74,(38,55)))),(23,((22,(30,45)),(51,81)))),(14,(49,61)))),((71,(11,(58,86))),(34,(52,82)))))),(((25,(24,(6,(((4,(46,(73,84))),(50,57)),(43,53))))),(10,31)),(8,65)))),(15,(17,67))),(42,(44,(13,(87,(69,76))))))))),(78,(12,(75,(16,(35,66)))))),(28,(33,(60,(63,(59,68)))))),(62,(36,(80,(26,40))))),(79,(41,((64,(5,70)),(19,29)))))),(21,39)));
tree tnt_177 = [&U] 
(1,((48,(((((27,(9,(20,(((18,((77,(85,(((54,(72,(3,(56,(2,(83,(32,47))))))),(((37,(7,(74,(38,55)))),(23,((22,(30,45)),(51,81)))),(14,(49,61)))),((71,(11,(58,86))),(34,(52,82)))))),(((25,(24,(6,(((4,(46,(73,84))),(50,57)),(43,53))))),(10,31)),(8,65)))),(15,(17,67))),(42,(44,(69,(13,(76,87))))))))),(78,(16,(12,(75,(35,66)))))),(28,((33,60),(63,(59,68))))),(62,(36,(26,(40,80))))),(79,(41,((64,(5,70)),(19,29)))))),(21,39)));
tree tnt_178 = [&U] 
(1,((48,(((((27,(9,(20,(((18,((77,(85,(((54,(72,(3,(56,(2,(83,(32,47))))))),((((7,37),(74,(38,55))),(23,((22,(30,45)),(51,81)))),(14,(49,61)))),((71,(11,(58,86))),(34,(52,82)))))),(((25,(24,(6,(((4,(46,(73,84))),(50,57)),(43,53))))),(10,31)),(8,65)))),(15,(17,67))),(42,(44,(69,(13,(76,87))))))))),(78,(16,(12,(75,(35,66)))))),(28,(33,(60,(63,(59,68)))))),(62,(36,(26,(40,80))))),(79,(41,((64,(5,70)),(19,29)))))),(21,39)));
tree tnt_179 = [&U] 
(1,((48,((((((9,(20,(((18,((77,(85,(((54,(72,(3,(56,(2,(83,(32,47))))))),(((37,(7,(74,(38,55)))),(23,((22,(30,45)),(51,81)))),(14,(49,61)))),((71,(11,(58,86))),(34,(52,82)))))),(((25,(24,(6,(((4,(46,(73,84))),(50,57)),(43,53))))),(10,31)),(8,65)))),(15,(17,67))),(42,(44,(69,(13,(76,87)))))))),(27,41)),(78,(16,(12,(75,(35,66)))))),(28,(33,(60,(63,(59,68)))))),(62,(36,(26,(40,80))))),(79,((64,(5,70)),(19,29))))),(21,39)));
tree tnt_180 = [&U] 
(1,((48,(((((27,(9,(20,(((18,((77,(85,(((54,(72,(3,(56,(2,(83,(32,47))))))),(((37,(7,(74,(38,55)))),(23,((22,(30,45)),(51,81)))),(14,(49,61)))),((71,(11,(58,86))),(34,(52,82)))))),(((25,(24,(6,(((4,(46,(73,84))),(50,57)),(43,53))))),(10,31)),(8,65)))),(15,(17,67))),(42,(44,(13,(87,(69,76))))))))),(78,(16,(12,(75,(35,66)))))),(28,(33,(60,(63,(59,68)))))),(62,(36,(26,(40,80))))),(79,(41,((64,(5,70)),(19,29)))))),(21,39)));
tree tnt_181 = [&U] 
(1,((48,(((((27,(9,(20,(((18,((77,(85,(((54,(72,(3,(56,(2,(83,(32,47))))))),(((37,(7,(74,(38,55)))),(23,((22,(30,45)),(51,81)))),(14,(49,61)))),((71,(11,(58,86))),(34,(52,82)))))),(((25,(24,(6,(((4,(46,(73,84))),(50,57)),(43,53))))),(10,31)),(8,65)))),(15,(17,67))),(42,(44,(69,(13,(76,87))))))))),(78,(75,(16,(12,(35,66)))))),(28,(33,(60,(63,(59,68)))))),(62,(36,(26,(40,80))))),(79,(41,((64,(5,70)),(19,29)))))),(21,39)));
tree tnt_182 = [&U] 
(1,((48,(((((27,(9,(20,(((18,((77,(85,(((54,(72,(3,(56,(2,(83,(32,47))))))),((((7,37),(74,(38,55))),(23,((22,(30,45)),(51,81)))),(14,(49,61)))),((71,(11,(58,86))),(34,(52,82)))))),(((25,(24,(6,(((4,(46,(73,84))),(50,57)),(43,53))))),(10,31)),(8,65)))),(15,(17,67))),(42,(44,(69,(13,(76,87))))))))),(78,(16,(12,(75,(35,66)))))),(28,((33,60),(63,(59,68))))),(62,(36,(80,(26,40))))),(79,(41,((64,(5,70)),(19,29)))))),(21,39)));
tree tnt_183 = [&U] 
(1,((48,((((((9,(20,(((18,((77,(85,(((54,(72,(3,(56,(2,(83,(32,47))))))),(((37,(7,(74,(38,55)))),(23,((22,(30,45)),(51,81)))),(14,(49,61)))),((71,(11,(58,86))),(34,(52,82)))))),(((25,(24,(6,(((4,(46,(73,84))),(50,57)),(43,53))))),(10,31)),(8,65)))),(15,(17,67))),(42,(44,(69,(13,(76,87)))))))),(27,41)),(78,(16,(12,(75,(35,66)))))),(28,((33,60),(63,(59,68))))),(62,(36,(80,(26,40))))),(79,((64,(5,70)),(19,29))))),(21,39)));
tree tnt_184 = [&U] 
(1,((48,(((((27,(9,(20,(((18,((77,(85,(((54,(72,(3,(56,(2,(83,(32,47))))))),(((37,(7,(74,(38,55)))),(23,((22,(30,45)),(51,81)))),(14,(49,61)))),((71,(11,(58,86))),(34,(52,82)))))),(((25,(24,(6,(((4,(46,(73,84))),(50,57)),(43,53))))),(10,31)),(8,65)))),(15,(17,67))),(42,(44,(13,(87,(69,76))))))))),(78,(16,(12,(75,(35,66)))))),(28,((33,60),(63,(59,68))))),(62,(36,(80,(26,40))))),(79,(41,((64,(5,70)),(19,29)))))),(21,39)));
tree tnt_185 = [&U] 
(1,((48,(((((27,(9,(20,(((18,((77,(85,(((54,(72,(3,(56,(2,(83,(32,47))))))),(((37,(7,(74,(38,55)))),(23,((22,(30,45)),(51,81)))),(14,(49,61)))),((71,(11,(58,86))),(34,(52,82)))))),(((25,(24,(6,(((4,(46,(73,84))),(50,57)),(43,53))))),(10,31)),(8,65)))),(15,(17,67))),(42,(44,(69,(13,(76,87))))))))),(78,(75,(16,(12,(35,66)))))),(28,((33,60),(63,(59,68))))),(62,(36,(80,(26,40))))),(79,(41,((64,(5,70)),(19,29)))))),(21,39)));
tree tnt_186 = [&U] 
(1,((48,((((((9,(20,(((18,((77,(85,(((54,(72,(3,(56,(2,(83,(32,47))))))),((((7,37),(74,(38,55))),(23,((22,(30,45)),(51,81)))),(14,(49,61)))),((71,(11,(58,86))),(34,(52,82)))))),(((25,(24,(6,(((4,(46,(73,84))),(50,57)),(43,53))))),(10,31)),(8,65)))),(15,(17,67))),(42,(44,(69,(13,(76,87)))))))),(27,41)),(78,(16,(12,(75,(35,66)))))),(28,(33,(60,(63,(59,68)))))),(62,(36,(80,(26,40))))),(79,((64,(5,70)),(19,29))))),(21,39)));
tree tnt_187 = [&U] 
(1,((48,(((((27,(9,(20,(((18,((77,(85,(((54,(72,(3,(56,(2,(83,(32,47))))))),((((7,37),(74,(38,55))),(23,((22,(30,45)),(51,81)))),(14,(49,61)))),((71,(11,(58,86))),(34,(52,82)))))),(((25,(24,(6,(((4,(46,(73,84))),(50,57)),(43,53))))),(10,31)),(8,65)))),(15,(17,67))),(42,(44,(13,(87,(69,76))))))))),(78,(16,(12,(75,(35,66)))))),(28,(33,(60,(63,(59,68)))))),(62,(36,(80,(26,40))))),(79,(41,((64,(5,70)),(19,29)))))),(21,39)));
tree tnt_188 = [&U] 
(1,((48,(((((27,(9,(20,(((18,((77,(85,(((54,(72,(3,(56,(2,(83,(32,47))))))),((((7,37),(74,(38,55))),(23,((22,(30,45)),(51,81)))),(14,(49,61)))),((71,(11,(58,86))),(34,(52,82)))))),(((25,(24,(6,(((4,(46,(73,84))),(50,57)),(43,53))))),(10,31)),(8,65)))),(15,(17,67))),(42,(44,(69,(13,(76,87))))))))),(78,(75,(16,(12,(35,66)))))),(28,(33,(60,(63,(59,68)))))),(62,(36,(80,(26,40))))),(79,(41,((64,(5,70)),(19,29)))))),(21,39)));
tree tnt_189 = [&U] 
(1,((48,((((((9,(20,(((18,((77,(85,(((54,(72,(3,(56,(2,(83,(32,47))))))),(((37,(7,(74,(38,55)))),(23,((22,(30,45)),(51,81)))),(14,(49,61)))),((71,(11,(58,86))),(34,(52,82)))))),(((25,(24,(6,(((4,(46,(73,84))),(50,57)),(43,53))))),(10,31)),(8,65)))),(15,(17,67))),(42,(44,(69,(13,(76,87)))))))),(27,41)),(78,(16,(12,(75,(35,66)))))),(28,(33,(60,(63,(59,68)))))),(62,(36,(80,(26,40))))),(79,(5,((19,29),(64,70)))))),(21,39)));
tree tnt_190 = [&U] 
(1,((48,((((((9,(20,(((18,((77,(85,(((54,(72,(3,(56,(2,(83,(32,47))))))),(((37,(7,(74,(38,55)))),(23,((22,(30,45)),(51,81)))),(14,(49,61)))),((71,(11,(58,86))),(34,(52,82)))))),(((25,(24,(6,(((4,(46,(73,84))),(50,57)),(43,53))))),(10,31)),(8,65)))),(15,(17,67))),(42,(44,(13,(87,(69,76)))))))),(27,41)),(78,(16,(12,(75,(35,66)))))),(28,(33,(60,(63,(59,68)))))),(62,(36,(80,(26,40))))),(79,((64,(5,70)),(19,29))))),(21,39)));
tree tnt_191 = [&U] 
(1,((48,((((((9,(20,(((18,((77,(85,(((54,(72,(3,(56,(2,(83,(32,47))))))),(((37,(7,(74,(38,55)))),(23,((22,(30,45)),(51,81)))),(14,(49,61)))),((71,(11,(58,86))),(34,(52,82)))))),(((25,(24,(6,(((4,(46,(73,84))),(50,57)),(43,53))))),(10,31)),(8,65)))),(15,(17,67))),(42,(44,(69,(13,(76,87)))))))),(27,41)),(78,(75,(16,(12,(35,66)))))),(28,(33,(60,(63,(59,68)))))),(62,(36,(80,(26,40))))),(79,((64,(5,70)),(19,29))))),(21,39)));
tree tnt_192 = [&U] 
(1,((48,(((((27,(9,(20,(((18,((77,(85,(((54,(72,(3,(56,(2,(83,(32,47))))))),(((37,(7,(74,(38,55)))),(23,((22,(30,45)),(51,81)))),(14,(49,61)))),((71,(11,(58,86))),(34,(52,82)))))),(((25,(24,(6,(((4,(46,(73,84))),(50,57)),(43,53))))),(10,31)),(8,65)))),(15,(17,67))),(42,(44,(13,(87,(69,76))))))))),(78,(75,(16,(12,(35,66)))))),(28,(33,(60,(63,(59,68)))))),(62,(36,(80,(26,40))))),(79,(41,((64,(5,70)),(19,29)))))),(21,39)));
tree tnt_193 = [&U] 
(1,(79,((48,(41,(((((27,(9,(20,(((18,((77,(85,(((54,(72,(3,(56,(2,(83,(32,47))))))),(((37,(7,(74,(38,55)))),(23,((22,(30,45)),(51,81)))),(14,(49,61)))),((71,(11,(58,86))),(34,(52,82)))))),(((25,(24,(6,(((4,(46,(73,84))),(50,57)),(43,53))))),(10,31)),(8,65)))),(67,(15,17))),(42,(44,(69,(13,(76,87))))))))),((12,(75,(35,66))),(16,78))),(28,(33,(60,(63,(59,68)))))),(62,(36,(80,(26,40))))),(19,((5,70),(29,64)))))),(21,39))));
tree tnt_194 = [&U] 
(1,(79,((48,(41,(((((27,(9,(20,(((18,((77,(85,(((54,(72,(3,(56,(2,(83,(32,47))))))),(((37,(7,(74,(38,55)))),(23,((22,(30,45)),(51,81)))),(14,(49,61)))),((71,(11,(58,86))),(34,(52,82)))))),(((25,(24,(6,(((4,(46,(73,84))),(50,57)),(43,53))))),(10,31)),(8,65)))),(67,(15,17))),(42,(44,(69,(13,(76,87))))))))),(16,(78,(12,(75,(35,66)))))),(28,(33,(60,(63,(59,68)))))),(62,(36,(26,(40,80))))),(5,(70,(64,(19,29))))))),(21,39))));
tree tnt_195 = [&U] 
(1,(79,((48,(41,(((((27,(9,(20,(((18,((77,(85,(((54,(72,(3,(56,(2,(83,(32,47))))))),((((7,37),(74,(38,55))),(23,((22,(30,45)),(51,81)))),(14,(49,61)))),((71,(11,(58,86))),(34,(52,82)))))),(((25,(24,(6,(((4,(46,(73,84))),(50,57)),(43,53))))),(10,31)),(8,65)))),(67,(15,17))),(42,(44,(69,(13,(76,87))))))))),(16,(78,(12,(75,(35,66)))))),(28,(33,(60,(63,(59,68)))))),(62,(36,(80,(26,40))))),(5,(70,(64,(19,29))))))),(21,39))));
tree tnt_196 = [&U] 
(1,(79,((48,(41,(((((27,(9,(20,(((18,((77,(85,(((54,(72,(3,(56,(2,(83,(32,47))))))),(((37,(7,(74,(38,55)))),(23,((22,(30,45)),(51,81)))),(14,(49,61)))),((71,(11,(58,86))),(34,(52,82)))))),(((25,(24,(6,(((4,(46,(73,84))),(50,57)),(43,53))))),(10,31)),(8,65)))),(67,(15,17))),(42,(44,(69,(13,(76,87))))))))),(78,(12,((16,75),(35,66))))),(28,(33,(60,(63,(59,68)))))),(62,(36,(26,(40,80))))),(5,(70,(64,(19,29))))))),(21,39))));
tree tnt_197 = [&U] 
(1,(79,((48,(41,(((((27,(9,(20,(((18,((77,(85,(((54,(72,(3,(56,(2,(83,(32,47))))))),((((7,37),(74,(38,55))),(23,((22,(30,45)),(51,81)))),(14,(49,61)))),((71,(11,(58,86))),(34,(52,82)))))),(((25,(24,(6,(((4,(46,(73,84))),(50,57)),(43,53))))),(10,31)),(8,65)))),(67,(15,17))),(42,(44,(69,(13,(76,87))))))))),(78,(12,((16,75),(35,66))))),(28,(33,(60,(63,(59,68)))))),(62,(36,(80,(26,40))))),(5,(70,(64,(19,29))))))),(21,39))));
tree tnt_198 = [&U] 
(1,(79,((48,((((((9,(20,(((18,((77,(85,(((54,(72,(3,(56,(2,(83,(32,47))))))),(((37,(7,(74,(38,55)))),(23,((22,(30,45)),(51,81)))),(14,(49,61)))),((71,(11,(58,86))),(34,(52,82)))))),(((25,(24,(6,(((4,(46,(73,84))),(50,57)),(43,53))))),(10,31)),(8,65)))),(67,(15,17))),(42,(44,(69,(13,(76,87)))))))),(27,41)),(78,(12,((16,75),(35,66))))),(28,(33,(60,(63,(59,68)))))),(62,(36,(80,(26,40))))),(5,(70,(64,(19,29)))))),(21,39))));
tree tnt_199 = [&U] 
(1,(79,((48,(41,(((((27,(9,(20,(((18,((77,(85,(((54,(72,(3,(56,(2,(83,(32,47))))))),(((37,(7,(74,(38,55)))),(23,((22,(30,45)),(51,81)))),(14,(49,61)))),((71,(11,(58,86))),(34,(52,82)))))),(((25,(24,(6,(((4,(46,(73,84))),(50,57)),(43,53))))),(10,31)),(8,65)))),(67,(15,17))),(42,(44,(69,(13,(76,87))))))))),(78,(12,(75,(16,(35,66)))))),(28,(33,(60,(63,(59,68)))))),(62,(36,(26,(40,80))))),(5,(70,(64,(19,29))))))),(21,39))));
tree tnt_200 = [&U] 
(1,(79,((48,(41,(((((27,(9,(20,(((18,((77,(85,(((54,(72,(3,(56,(2,(83,(32,47))))))),((((7,37),(74,(38,55))),(23,((22,(30,45)),(51,81)))),(14,(49,61)))),((71,(11,(58,86))),(34,(52,82)))))),(((25,(24,(6,(((4,(46,(73,84))),(50,57)),(43,53))))),(10,31)),(8,65)))),(67,(15,17))),(42,(44,(69,(13,(76,87))))))))),(78,(12,(75,(16,(35,66)))))),(28,(33,(60,(63,(59,68)))))),(62,(36,(80,(26,40))))),(5,(70,(64,(19,29))))))),(21,39))));
tree tnt_201 = [&U] 
(1,(79,((48,((((((9,(20,(((18,((77,(85,(((54,(72,(3,(56,(2,(83,(32,47))))))),(((37,(7,(74,(38,55)))),(23,((22,(30,45)),(51,81)))),(14,(49,61)))),((71,(11,(58,86))),(34,(52,82)))))),(((25,(24,(6,(((4,(46,(73,84))),(50,57)),(43,53))))),(10,31)),(8,65)))),(67,(15,17))),(42,(44,(69,(13,(76,87)))))))),(27,41)),(78,(12,(75,(16,(35,66)))))),(28,(33,(60,(63,(59,68)))))),(62,(36,(80,(26,40))))),(5,(70,(64,(19,29)))))),(21,39))));
tree tnt_202 = [&U] 
(1,(79,((48,(41,(((((27,(9,(20,(((18,((77,(85,(((54,(72,(3,(56,(2,(83,(32,47))))))),(((37,(7,(74,(38,55)))),(23,((22,(30,45)),(51,81)))),(14,(49,61)))),((71,(11,(58,86))),(34,(52,82)))))),(((25,(24,(6,(((4,(46,(73,84))),(50,57)),(43,53))))),(10,31)),(8,65)))),(67,(15,17))),(42,(44,(69,(13,(76,87))))))))),(78,(12,(75,(35,(16,66)))))),(28,(33,(60,(63,(59,68)))))),(62,(36,(26,(40,80))))),(5,(70,(64,(19,29))))))),(21,39))));
tree tnt_203 = [&U] 
(1,(79,((48,(41,(((((27,(9,(20,(((18,((77,(85,(((54,(72,(3,(56,(2,(83,(32,47))))))),((((7,37),(74,(38,55))),(23,((22,(30,45)),(51,81)))),(14,(49,61)))),((71,(11,(58,86))),(34,(52,82)))))),(((25,(24,(6,(((4,(46,(73,84))),(50,57)),(43,53))))),(10,31)),(8,65)))),(67,(15,17))),(42,(44,(69,(13,(76,87))))))))),(78,(12,(75,(35,(16,66)))))),(28,(33,(60,(63,(59,68)))))),(62,(36,(80,(26,40))))),(5,(70,(64,(19,29))))))),(21,39))));
tree tnt_204 = [&U] 
(1,(79,((48,((((((9,(20,(((18,((77,(85,(((54,(72,(3,(56,(2,(83,(32,47))))))),(((37,(7,(74,(38,55)))),(23,((22,(30,45)),(51,81)))),(14,(49,61)))),((71,(11,(58,86))),(34,(52,82)))))),(((25,(24,(6,(((4,(46,(73,84))),(50,57)),(43,53))))),(10,31)),(8,65)))),(67,(15,17))),(42,(44,(69,(13,(76,87)))))))),(27,41)),(78,(12,(75,(35,(16,66)))))),(28,(33,(60,(63,(59,68)))))),(62,(36,(80,(26,40))))),(5,(70,(64,(19,29)))))),(21,39))));
tree tnt_205 = [&U] 
(1,(79,((48,(41,(((((27,(9,(20,(((18,((77,(85,(((54,(72,(3,(56,(2,(83,(32,47))))))),(((37,(7,(74,(38,55)))),(23,((22,(30,45)),(51,81)))),(14,(49,61)))),((71,(11,(58,86))),(34,(52,82)))))),(((25,(24,(6,(((4,(46,(73,84))),(50,57)),(43,53))))),(10,31)),(8,65)))),(67,(15,17))),(42,(69,(44,(13,(76,87))))))))),(78,(16,(12,(75,(35,66)))))),(28,(33,(60,(63,(59,68)))))),(62,(36,(80,(26,40))))),(19,((5,70),(29,64)))))),(21,39))));
tree tnt_206 = [&U] 
(1,(79,((48,(41,(((((27,(9,(20,(((18,((77,(85,(((54,(72,(3,(56,(2,(83,(32,47))))))),(((37,(7,(74,(38,55)))),(23,((22,(30,45)),(51,81)))),(14,(49,61)))),((71,(11,(58,86))),(34,(52,82)))))),(((25,(24,(6,(((4,(46,(73,84))),(50,57)),(43,53))))),(10,31)),(8,65)))),(67,(15,17))),(42,(69,(44,(13,(76,87))))))))),(78,(16,(12,(75,(35,66)))))),(28,(33,(60,(63,(59,68)))))),(62,(36,(26,(40,80))))),((5,70),(64,(19,29)))))),(21,39))));
tree tnt_207 = [&U] 
(1,(79,((48,(41,(((((27,(9,(20,(((18,((77,(85,(((54,(72,(3,(56,(2,(83,(32,47))))))),(((37,(7,(74,(38,55)))),(23,((22,(30,45)),(51,81)))),(14,(49,61)))),((71,(11,(58,86))),(34,(52,82)))))),(((25,(24,(6,(((4,(46,(73,84))),(50,57)),(43,53))))),(10,31)),(8,65)))),(67,(15,17))),(42,(69,(44,(13,(76,87))))))))),(78,(16,(12,(75,(35,66)))))),(28,(33,(60,(63,(59,68)))))),(62,(36,(80,(26,40))))),((64,(5,70)),(19,29))))),(21,39))));
tree tnt_208 = [&U] 
(1,(79,((48,(41,(((((27,(9,(20,(((18,((77,(85,(((54,(72,(3,(56,(2,(83,(32,47))))))),(((37,(7,(74,(38,55)))),(23,((22,(30,45)),(51,81)))),(14,(49,61)))),((71,(11,(58,86))),(34,(52,82)))))),(((25,(24,(6,(((4,(46,(73,84))),(50,57)),(43,53))))),(10,31)),(8,65)))),(67,(15,17))),(42,(69,(44,(13,(76,87))))))))),(78,(12,(16,(75,(35,66)))))),(28,(33,(60,(63,(59,68)))))),(62,(36,(80,(26,40))))),(19,((5,70),(29,64)))))),(21,39))));
tree tnt_209 = [&U] 
(1,(79,((48,(41,(((((27,(9,(20,(((18,((77,(85,(((54,(72,(3,(56,(2,(83,(32,47))))))),(((37,(7,(74,(38,55)))),(23,((22,(30,45)),(51,81)))),(14,(49,61)))),((71,(11,(58,86))),(34,(52,82)))))),(((25,(24,(6,(((4,(46,(73,84))),(50,57)),(43,53))))),(10,31)),(8,65)))),(67,(15,17))),(42,(69,(44,(13,(76,87))))))))),(78,(12,(16,(75,(35,66)))))),(28,(33,(60,(63,(59,68)))))),(62,(36,(26,(40,80))))),((5,70),(64,(19,29)))))),(21,39))));
tree tnt_210 = [&U] 
(1,(79,((48,(41,(((((27,(9,(20,(((18,((77,(85,(((54,(72,(3,(56,(2,(83,(32,47))))))),(((37,(7,(74,(38,55)))),(23,((22,(30,45)),(51,81)))),(14,(49,61)))),((71,(11,(58,86))),(34,(52,82)))))),(((25,(24,(6,(((4,(46,(73,84))),(50,57)),(43,53))))),(10,31)),(8,65)))),(67,(15,17))),(42,(69,(44,(13,(76,87))))))))),(78,(12,(16,(75,(35,66)))))),(28,(33,(60,(63,(59,68)))))),(62,(36,(80,(26,40))))),((64,(5,70)),(19,29))))),(21,39))));
tree tnt_211 = [&U] 
(1,(79,((48,(41,(((((27,(9,(20,(((18,((77,(85,(((54,(72,(3,(56,(2,(83,(32,47))))))),(((37,(7,(74,(38,55)))),(23,((22,(30,45)),(51,81)))),(14,(49,61)))),((71,(11,(58,86))),(34,(52,82)))))),(((25,(24,(6,(((4,(46,(73,84))),(50,57)),(43,53))))),(10,31)),(8,65)))),(67,(15,17))),(42,(69,(44,(13,(76,87))))))))),(78,(12,((16,75),(35,66))))),(28,(33,(60,(63,(59,68)))))),(62,(36,(80,(26,40))))),(19,((5,70),(29,64)))))),(21,39))));
tree tnt_212 = [&U] 
(1,(79,((48,(41,(((((27,(9,(20,(((18,((77,(85,(((54,(72,(3,(56,(2,(83,(32,47))))))),(((37,(7,(74,(38,55)))),(23,((22,(30,45)),(51,81)))),(14,(49,61)))),((71,(11,(58,86))),(34,(52,82)))))),(((25,(24,(6,(((4,(46,(73,84))),(50,57)),(43,53))))),(10,31)),(8,65)))),(67,(15,17))),(42,(69,(44,(13,(76,87))))))))),(78,(12,((16,75),(35,66))))),(28,(33,(60,(63,(59,68)))))),(62,(36,(26,(40,80))))),((5,70),(64,(19,29)))))),(21,39))));
tree tnt_213 = [&U] 
(1,(79,((48,(41,(((((27,(9,(20,(((18,((77,(85,(((54,(72,(3,(56,(2,(83,(32,47))))))),((((7,37),(74,(38,55))),(23,((22,(30,45)),(51,81)))),(14,(49,61)))),((71,(11,(58,86))),(34,(52,82)))))),(((25,(24,(6,(((4,(46,(73,84))),(50,57)),(43,53))))),(10,31)),(8,65)))),(67,(15,17))),(42,(69,(44,(13,(76,87))))))))),(78,(12,((16,75),(35,66))))),(28,(33,(60,(63,(59,68)))))),(62,(36,(80,(26,40))))),((5,70),(64,(19,29)))))),(21,39))));
tree tnt_214 = [&U] 
(1,(79,((48,(41,(((((27,(9,(20,(((18,((77,(85,(((54,(72,(3,(56,(2,(83,(32,47))))))),(((37,(7,(74,(38,55)))),(23,((22,(30,45)),(51,81)))),(14,(49,61)))),((71,(11,(58,86))),(34,(52,82)))))),(((25,(24,(6,(((4,(46,(73,84))),(50,57)),(43,53))))),(10,31)),(8,65)))),(67,(15,17))),(42,(69,(44,(13,(76,87))))))))),(78,(12,((16,75),(35,66))))),(28,(33,(60,(63,(59,68)))))),(62,(36,(80,(26,40))))),((64,(5,70)),(19,29))))),(21,39))));
tree tnt_215 = [&U] 
(1,(79,((48,(41,(((((27,(9,(20,(((18,((77,(85,(((54,(72,(3,(56,(2,(83,(32,47))))))),(((37,(7,(74,(38,55)))),(23,((22,(30,45)),(51,81)))),(14,(49,61)))),((71,(11,(58,86))),(34,(52,82)))))),(((25,(24,(6,(((4,(46,(73,84))),(50,57)),(43,53))))),(10,31)),(8,65)))),(67,(15,17))),(42,(69,(44,(13,(76,87))))))))),(78,(12,(75,(16,(35,66)))))),(28,(33,(60,(63,(59,68)))))),(62,(36,(80,(26,40))))),(19,((5,70),(29,64)))))),(21,39))));
tree tnt_216 = [&U] 
(1,(79,((48,(41,(((((27,(9,(20,(((18,((77,(85,(((54,(72,(3,(56,(2,(83,(32,47))))))),(((37,(7,(74,(38,55)))),(23,((22,(30,45)),(51,81)))),(14,(49,61)))),((71,(11,(58,86))),(34,(52,82)))))),(((25,(24,(6,(((4,(46,(73,84))),(50,57)),(43,53))))),(10,31)),(8,65)))),(67,(15,17))),(42,(69,(44,(13,(76,87))))))))),(78,(12,(75,(16,(35,66)))))),(28,(33,(60,(63,(59,68)))))),(62,(36,(26,(40,80))))),((5,70),(64,(19,29)))))),(21,39))));
tree tnt_217 = [&U] 
(1,(79,((48,(41,(((((27,(9,(20,(((18,((77,(85,(((54,(72,(3,(56,(2,(83,(32,47))))))),((((7,37),(74,(38,55))),(23,((22,(30,45)),(51,81)))),(14,(49,61)))),((71,(11,(58,86))),(34,(52,82)))))),(((25,(24,(6,(((4,(46,(73,84))),(50,57)),(43,53))))),(10,31)),(8,65)))),(67,(15,17))),(42,(69,(44,(13,(76,87))))))))),(78,(12,(75,(16,(35,66)))))),(28,(33,(60,(63,(59,68)))))),(62,(36,(80,(26,40))))),((5,70),(64,(19,29)))))),(21,39))));
tree tnt_218 = [&U] 
(1,(79,((48,(41,(((((27,(9,(20,(((18,((77,(85,(((54,(72,(3,(56,(2,(83,(32,47))))))),(((37,(7,(74,(38,55)))),(23,((22,(30,45)),(51,81)))),(14,(49,61)))),((71,(11,(58,86))),(34,(52,82)))))),(((25,(24,(6,(((4,(46,(73,84))),(50,57)),(43,53))))),(10,31)),(8,65)))),(67,(15,17))),(42,(69,(44,(13,(76,87))))))))),(78,(12,(75,(16,(35,66)))))),(28,(33,(60,(63,(59,68)))))),(62,(36,(80,(26,40))))),((64,(5,70)),(19,29))))),(21,39))));
tree tnt_219 = [&U] 
(1,(79,((48,(41,(((((27,(9,(20,(((18,((77,(85,(((54,(72,(3,(56,(2,(83,(32,47))))))),(((37,(7,(74,(38,55)))),(23,((22,(30,45)),(51,81)))),(14,(49,61)))),((71,(11,(58,86))),(34,(52,82)))))),(((25,(24,(6,(((4,(46,(73,84))),(50,57)),(43,53))))),(10,31)),(8,65)))),(67,(15,17))),(42,(69,(44,(13,(76,87))))))))),(78,(12,(75,(35,(16,66)))))),(28,(33,(60,(63,(59,68)))))),(62,(36,(80,(26,40))))),(19,((5,70),(29,64)))))),(21,39))));
tree tnt_220 = [&U] 
(1,(79,((48,(41,(((((27,(9,(20,(((18,((77,(85,(((54,(72,(3,(56,(2,(83,(32,47))))))),(((37,(7,(74,(38,55)))),(23,((22,(30,45)),(51,81)))),(14,(49,61)))),((71,(11,(58,86))),(34,(52,82)))))),(((25,(24,(6,(((4,(46,(73,84))),(50,57)),(43,53))))),(10,31)),(8,65)))),(67,(15,17))),(42,(69,(44,(13,(76,87))))))))),(78,(12,(75,(35,(16,66)))))),(28,(33,(60,(63,(59,68)))))),(62,(36,(26,(40,80))))),((5,70),(64,(19,29)))))),(21,39))));
tree tnt_221 = [&U] 
(1,(79,((48,(41,(((((27,(9,(20,(((18,((77,(85,(((54,(72,(3,(56,(2,(83,(32,47))))))),(((37,(7,(74,(38,55)))),(23,((22,(30,45)),(51,81)))),(14,(49,61)))),((71,(11,(58,86))),(34,(52,82)))))),(((25,(24,(6,(((4,(46,(73,84))),(50,57)),(43,53))))),(10,31)),(8,65)))),(67,(15,17))),(42,(69,(44,(13,(76,87))))))))),(78,(12,(75,(35,(16,66)))))),(28,(33,(60,(63,(59,68)))))),(62,(36,(80,(26,40))))),((64,(5,70)),(19,29))))),(21,39))));
tree tnt_222 = [&U] 
(1,(79,((48,(41,(((((27,(9,(20,(((18,((77,(85,(((54,(72,(3,(56,(2,(83,(32,47))))))),(((37,(7,(74,(38,55)))),(23,((22,(30,45)),(51,81)))),(14,(49,61)))),((71,(11,(58,86))),(34,(52,82)))))),(((25,(24,(6,(((4,(46,(73,84))),(50,57)),(43,53))))),(10,31)),(8,65)))),(67,(15,17))),(42,(69,(44,(13,(76,87))))))))),(16,(78,(12,(75,(35,66)))))),(28,(33,(60,(63,(59,68)))))),(62,(36,(26,(40,80))))),(19,((5,70),(29,64)))))),(21,39))));
tree tnt_223 = [&U] 
(1,(79,((48,(41,(((((27,(9,(20,(((18,((77,(85,(((54,(72,(3,(56,(2,(83,(32,47))))))),((((7,37),(74,(38,55))),(23,((22,(30,45)),(51,81)))),(14,(49,61)))),((71,(11,(58,86))),(34,(52,82)))))),(((25,(24,(6,(((4,(46,(73,84))),(50,57)),(43,53))))),(10,31)),(8,65)))),(67,(15,17))),(42,(69,(44,(13,(76,87))))))))),(16,(78,(12,(75,(35,66)))))),(28,(33,(60,(63,(59,68)))))),(62,(36,(80,(26,40))))),(19,((5,70),(29,64)))))),(21,39))));
tree tnt_224 = [&U] 
(1,(79,((48,(41,(((((27,(9,(20,(((18,((77,(85,(((54,(72,(3,(56,(2,(83,(32,47))))))),(((37,(7,(74,(38,55)))),(23,((22,(30,45)),(51,81)))),(14,(49,61)))),((71,(11,(58,86))),(34,(52,82)))))),(((25,(24,(6,(((4,(46,(73,84))),(50,57)),(43,53))))),(10,31)),(8,65)))),(67,(15,17))),(42,(44,(13,(87,(69,76))))))))),(16,(78,(12,(75,(35,66)))))),(28,(33,(60,(63,(59,68)))))),(62,(36,(80,(26,40))))),(19,((5,70),(29,64)))))),(21,39))));
tree tnt_225 = [&U] 
(1,(79,((48,(41,(((((27,(9,(20,(((18,((77,(85,(((54,(72,(3,(56,(2,(83,(32,47))))))),((((7,37),(74,(38,55))),(23,((22,(30,45)),(51,81)))),(14,(49,61)))),((71,(11,(58,86))),(34,(52,82)))))),(((25,(24,(6,(((4,(46,(73,84))),(50,57)),(43,53))))),(10,31)),(8,65)))),(67,(15,17))),(42,(69,(44,(13,(76,87))))))))),(16,(78,(12,(75,(35,66)))))),(28,(33,(60,(63,(59,68)))))),(62,(36,(26,(40,80))))),((5,70),(64,(19,29)))))),(21,39))));
tree tnt_226 = [&U] 
(1,(79,((48,(41,(((((27,(9,(20,(((18,((77,(85,(((54,(72,(3,(56,(2,(83,(32,47))))))),(((37,(7,(74,(38,55)))),(23,((22,(30,45)),(51,81)))),(14,(49,61)))),((71,(11,(58,86))),(34,(52,82)))))),(((25,(24,(6,(((4,(46,(73,84))),(50,57)),(43,53))))),(10,31)),(8,65)))),(67,(15,17))),(42,(44,(13,(87,(69,76))))))))),(16,(78,(12,(75,(35,66)))))),(28,(33,(60,(63,(59,68)))))),(62,(36,(26,(40,80))))),((5,70),(64,(19,29)))))),(21,39))));
tree tnt_227 = [&U] 
(1,(79,((48,(41,(((((27,(9,(20,(((18,((77,(85,(((54,(72,(3,(56,(2,(83,(32,47))))))),((((7,37),(74,(38,55))),(23,((22,(30,45)),(51,81)))),(14,(49,61)))),((71,(11,(58,86))),(34,(52,82)))))),(((25,(24,(6,(((4,(46,(73,84))),(50,57)),(43,53))))),(10,31)),(8,65)))),(67,(15,17))),(42,(69,(44,(13,(76,87))))))))),(16,(78,(12,(75,(35,66)))))),(28,(33,(60,(63,(59,68)))))),(62,(36,(80,(26,40))))),((64,(5,70)),(19,29))))),(21,39))));
tree tnt_228 = [&U] 
(1,(79,((48,(41,(((((27,(9,(20,(((18,((77,(85,(((54,(72,(3,(56,(2,(83,(32,47))))))),(((37,(7,(74,(38,55)))),(23,((22,(30,45)),(51,81)))),(14,(49,61)))),((71,(11,(58,86))),(34,(52,82)))))),(((25,(24,(6,(((4,(46,(73,84))),(50,57)),(43,53))))),(10,31)),(8,65)))),(67,(15,17))),(42,(44,(13,(87,(69,76))))))))),(16,(78,(12,(75,(35,66)))))),(28,(33,(60,(63,(59,68)))))),(62,(36,(80,(26,40))))),((64,(5,70)),(19,29))))),(21,39))));
tree tnt_229 = [&U] 
(1,(79,((48,(41,(((((27,(9,(20,(((18,((77,(85,(((54,(72,(3,(56,(2,(83,(32,47))))))),((((7,37),(74,(38,55))),(23,((22,(30,45)),(51,81)))),(14,(49,61)))),((71,(11,(58,86))),(34,(52,82)))))),(((25,(24,(6,(((4,(46,(73,84))),(50,57)),(43,53))))),(10,31)),(8,65)))),(67,(15,17))),(42,(44,(13,(87,(69,76))))))))),(16,(78,(12,(75,(35,66)))))),(28,(33,(60,(63,(59,68)))))),(62,(36,(26,(40,80))))),((64,(5,70)),(19,29))))),(21,39))));
tree tnt_230 = [&U] 
(1,(79,((48,(41,(((((27,(9,(20,(((18,((77,(85,(((54,(72,(3,(56,(2,(83,(32,47))))))),((((7,37),(74,(38,55))),(23,((22,(30,45)),(51,81)))),(14,(49,61)))),((71,(11,(58,86))),(34,(52,82)))))),(((25,(24,(6,(((4,(46,(73,84))),(50,57)),(43,53))))),(10,31)),(8,65)))),(67,(15,17))),(42,(44,(13,(87,(69,76))))))))),(78,(12,((16,75),(35,66))))),(28,(33,(60,(63,(59,68)))))),(62,(36,(26,(40,80))))),((64,(5,70)),(19,29))))),(21,39))));
tree tnt_231 = [&U] 
(1,(79,((48,(41,(((((27,(9,(20,(((18,((77,(85,(((54,(72,(3,(56,(2,(83,(32,47))))))),((((7,37),(74,(38,55))),(23,((22,(30,45)),(51,81)))),(14,(49,61)))),((71,(11,(58,86))),(34,(52,82)))))),(((25,(24,(6,(((4,(46,(73,84))),(50,57)),(43,53))))),(10,31)),(8,65)))),(67,(15,17))),(42,(44,(13,(87,(69,76))))))))),(78,(12,((16,75),(35,66))))),(28,(33,(60,(63,(59,68)))))),(62,(36,(80,(26,40))))),(19,((5,70),(29,64)))))),(21,39))));
tree tnt_232 = [&U] 
(1,(79,((48,(41,(((((27,(9,(20,(((18,((77,(85,(((54,(72,(3,(56,(2,(83,(32,47))))))),(((37,(7,(74,(38,55)))),(23,((22,(30,45)),(51,81)))),(14,(49,61)))),((71,(11,(58,86))),(34,(52,82)))))),(((25,(24,(6,(((4,(46,(73,84))),(50,57)),(43,53))))),(10,31)),(8,65)))),(67,(15,17))),(42,(44,(13,(87,(69,76))))))))),(78,(12,((16,75),(35,66))))),(28,(33,(60,(63,(59,68)))))),(62,(36,(80,(26,40))))),((64,(5,70)),(19,29))))),(21,39))));
tree tnt_233 = [&U] 
(1,(79,((48,(41,(((((27,(9,(20,(((18,((77,(85,(((54,(72,(3,(56,(2,(83,(32,47))))))),((((7,37),(74,(38,55))),(23,((22,(30,45)),(51,81)))),(14,(49,61)))),((71,(11,(58,86))),(34,(52,82)))))),(((25,(24,(6,(((4,(46,(73,84))),(50,57)),(43,53))))),(10,31)),(8,65)))),(67,(15,17))),(42,(69,(44,(13,(76,87))))))))),(78,(12,((16,75),(35,66))))),(28,(33,(60,(63,(59,68)))))),(62,(36,(80,(26,40))))),((64,(5,70)),(19,29))))),(21,39))));
tree tnt_234 = [&U] 
(1,(79,((48,(41,(((((27,(9,(20,(((18,((77,(85,(((54,(72,(3,(56,(2,(83,(32,47))))))),((((7,37),(74,(38,55))),(23,((22,(30,45)),(51,81)))),(14,(49,61)))),((71,(11,(58,86))),(34,(52,82)))))),(((25,(24,(6,(((4,(46,(73,84))),(50,57)),(43,53))))),(10,31)),(8,65)))),(67,(15,17))),(42,(44,(13,(87,(69,76))))))))),(78,(12,(75,(16,(35,66)))))),(28,(33,(60,(63,(59,68)))))),(62,(36,(26,(40,80))))),((64,(5,70)),(19,29))))),(21,39))));
tree tnt_235 = [&U] 
(1,(79,((48,(41,(((((27,(9,(20,(((18,((77,(85,(((54,(72,(3,(56,(2,(83,(32,47))))))),((((7,37),(74,(38,55))),(23,((22,(30,45)),(51,81)))),(14,(49,61)))),((71,(11,(58,86))),(34,(52,82)))))),(((25,(24,(6,(((4,(46,(73,84))),(50,57)),(43,53))))),(10,31)),(8,65)))),(67,(15,17))),(42,(44,(13,(87,(69,76))))))))),(78,(12,(75,(16,(35,66)))))),(28,(33,(60,(63,(59,68)))))),(62,(36,(80,(26,40))))),(19,((5,70),(29,64)))))),(21,39))));
tree tnt_236 = [&U] 
(1,(79,((48,(41,(((((27,(9,(20,(((18,((77,(85,(((54,(72,(3,(56,(2,(83,(32,47))))))),(((37,(7,(74,(38,55)))),(23,((22,(30,45)),(51,81)))),(14,(49,61)))),((71,(11,(58,86))),(34,(52,82)))))),(((25,(24,(6,(((4,(46,(73,84))),(50,57)),(43,53))))),(10,31)),(8,65)))),(67,(15,17))),(42,(44,(13,(87,(69,76))))))))),(78,(12,(75,(16,(35,66)))))),(28,(33,(60,(63,(59,68)))))),(62,(36,(80,(26,40))))),((64,(5,70)),(19,29))))),(21,39))));
tree tnt_237 = [&U] 
(1,(79,((48,(41,(((((27,(9,(20,(((18,((77,(85,(((54,(72,(3,(56,(2,(83,(32,47))))))),((((7,37),(74,(38,55))),(23,((22,(30,45)),(51,81)))),(14,(49,61)))),((71,(11,(58,86))),(34,(52,82)))))),(((25,(24,(6,(((4,(46,(73,84))),(50,57)),(43,53))))),(10,31)),(8,65)))),(67,(15,17))),(42,(69,(44,(13,(76,87))))))))),(78,(12,(75,(16,(35,66)))))),(28,(33,(60,(63,(59,68)))))),(62,(36,(80,(26,40))))),((64,(5,70)),(19,29))))),(21,39))));
tree tnt_238 = [&U] 
(1,(79,((48,(41,(((((27,(9,(20,(((18,((77,(85,(((54,(72,(3,(56,(2,(83,(32,47))))))),((((7,37),(74,(38,55))),(23,((22,(30,45)),(51,81)))),(14,(49,61)))),((71,(11,(58,86))),(34,(52,82)))))),(((25,(24,(6,(((4,(46,(73,84))),(50,57)),(43,53))))),(10,31)),(8,65)))),(67,(15,17))),(42,(44,(13,(87,(69,76))))))))),(78,(12,(75,(35,(16,66)))))),(28,(33,(60,(63,(59,68)))))),(62,(36,(26,(40,80))))),((64,(5,70)),(19,29))))),(21,39))));
tree tnt_239 = [&U] 
(1,(79,((48,(41,(((((27,(9,(20,(((18,((77,(85,(((54,(72,(3,(56,(2,(83,(32,47))))))),(((37,(7,(74,(38,55)))),(23,((22,(30,45)),(51,81)))),(14,(49,61)))),((71,(11,(58,86))),(34,(52,82)))))),(((25,(24,(6,(((4,(46,(73,84))),(50,57)),(43,53))))),(10,31)),(8,65)))),(67,(15,17))),(42,(44,(13,(87,(69,76))))))))),(78,(12,(75,(35,(16,66)))))),(28,(33,(60,(63,(59,68)))))),(62,(36,(80,(26,40))))),((64,(5,70)),(19,29))))),(21,39))));
tree tnt_240 = [&U] 
(1,(79,((48,(41,(((((27,(9,(20,(((18,((77,(85,(((54,(72,(3,(56,(2,(83,(32,47))))))),((((7,37),(74,(38,55))),(23,((22,(30,45)),(51,81)))),(14,(49,61)))),((71,(11,(58,86))),(34,(52,82)))))),(((25,(24,(6,(((4,(46,(73,84))),(50,57)),(43,53))))),(10,31)),(8,65)))),(67,(15,17))),(42,(69,(44,(13,(76,87))))))))),(78,(12,(75,(35,(16,66)))))),(28,(33,(60,(63,(59,68)))))),(62,(36,(80,(26,40))))),((64,(5,70)),(19,29))))),(21,39))));
tree tnt_241 = [&U] 
(1,(79,((48,(41,(((((27,(9,(20,(((18,((77,(85,(((54,(72,(3,(56,(2,(83,(32,47))))))),((((7,37),(74,(38,55))),(23,((22,(30,45)),(51,81)))),(14,(49,61)))),((71,(11,(58,86))),(34,(52,82)))))),(((25,(24,(6,(((4,(46,(73,84))),(50,57)),(43,53))))),(10,31)),(8,65)))),(67,(15,17))),(42,(44,(13,(87,(69,76))))))))),(78,(16,(12,(75,(35,66)))))),(28,(33,(60,(63,(59,68)))))),(62,(36,(26,(40,80))))),(19,((5,70),(29,64)))))),(21,39))));
tree tnt_242 = [&U] 
(1,(79,((48,(41,(((((27,(9,(20,(((18,((77,(85,(((54,(72,(3,(56,(2,(83,(32,47))))))),(((37,(7,(74,(38,55)))),(23,((22,(30,45)),(51,81)))),(14,(49,61)))),((71,(11,(58,86))),(34,(52,82)))))),(((25,(24,(6,(((4,(46,(73,84))),(50,57)),(43,53))))),(10,31)),(8,65)))),(67,(15,17))),(42,(44,(13,(87,(69,76))))))))),(78,(16,(12,(75,(35,66)))))),(28,(33,(60,(63,(59,68)))))),(62,(36,(26,(40,80))))),((64,(5,70)),(19,29))))),(21,39))));
tree tnt_243 = [&U] 
(1,(79,((48,(41,(((((27,(9,(20,(((18,((77,(85,(((54,(72,(3,(56,(2,(83,(32,47))))))),((((7,37),(74,(38,55))),(23,((22,(30,45)),(51,81)))),(14,(49,61)))),((71,(11,(58,86))),(34,(52,82)))))),(((25,(24,(6,(((4,(46,(73,84))),(50,57)),(43,53))))),(10,31)),(8,65)))),(67,(15,17))),(42,(69,(44,(13,(76,87))))))))),(78,(16,(12,(75,(35,66)))))),(28,(33,(60,(63,(59,68)))))),(62,(36,(26,(40,80))))),((64,(5,70)),(19,29))))),(21,39))));
tree tnt_244 = [&U] 
(1,(79,((48,(41,(((((27,(9,(20,(((18,((77,(85,(((54,(72,(3,(56,(2,(83,(32,47))))))),((((7,37),(74,(38,55))),(23,((22,(30,45)),(51,81)))),(14,(49,61)))),((71,(11,(58,86))),(34,(52,82)))))),(((25,(24,(6,(((4,(46,(73,84))),(50,57)),(43,53))))),(10,31)),(8,65)))),(67,(15,17))),(42,(44,(13,(87,(69,76))))))))),((12,(75,(35,66))),(16,78))),(28,(33,(60,(63,(59,68)))))),(62,(36,(26,(40,80))))),((64,(5,70)),(19,29))))),(21,39))));
tree tnt_245 = [&U] 
(1,(79,((48,(41,(((((27,(9,(20,(((18,((77,(85,(((54,(72,(3,(56,(2,(83,(32,47))))))),((((7,37),(74,(38,55))),(23,((22,(30,45)),(51,81)))),(14,(49,61)))),((71,(11,(58,86))),(34,(52,82)))))),(((25,(24,(6,(((4,(46,(73,84))),(50,57)),(43,53))))),(10,31)),(8,65)))),(67,(15,17))),(42,(69,(44,(13,(76,87))))))))),(78,(16,(12,(75,(35,66)))))),(28,(33,(60,(63,(59,68)))))),(62,(36,(80,(26,40))))),(19,((5,70),(29,64)))))),(21,39))));
tree tnt_246 = [&U] 
(1,(79,((48,(41,(((((27,(9,(20,(((18,((77,(85,(((54,(72,(3,(56,(2,(83,(32,47))))))),(((37,(7,(74,(38,55)))),(23,((22,(30,45)),(51,81)))),(14,(49,61)))),((71,(11,(58,86))),(34,(52,82)))))),(((25,(24,(6,(((4,(46,(73,84))),(50,57)),(43,53))))),(10,31)),(8,65)))),(67,(15,17))),(42,(44,(13,(87,(69,76))))))))),((12,(75,(35,66))),(16,78))),(28,(33,(60,(63,(59,68)))))),(62,(36,(80,(26,40))))),((64,(5,70)),(19,29))))),(21,39))));
tree tnt_247 = [&U] 
(1,(79,((48,(41,(((((27,(9,(20,(((18,((77,(85,(((54,(72,(3,(56,(2,(83,(32,47))))))),((((7,37),(74,(38,55))),(23,((22,(30,45)),(51,81)))),(14,(49,61)))),((71,(11,(58,86))),(34,(52,82)))))),(((25,(24,(6,(((4,(46,(73,84))),(50,57)),(43,53))))),(10,31)),(8,65)))),(67,(15,17))),(42,(69,(44,(13,(76,87))))))))),((12,(75,(35,66))),(16,78))),(28,(33,(60,(63,(59,68)))))),(62,(36,(80,(26,40))))),((64,(5,70)),(19,29))))),(21,39))));
tree tnt_248 = [&U] 
(1,(79,((48,(41,(((((27,(9,(20,(((18,((77,(85,(((54,(72,(3,(56,(2,(83,(32,47))))))),((((7,37),(38,(55,74))),(23,((22,(30,45)),(51,81)))),(14,(49,61)))),((71,(11,(58,86))),(34,(52,82)))))),(((25,(24,(6,(((4,(46,(73,84))),(50,57)),(43,53))))),(10,31)),(8,65)))),(15,(17,67))),(42,(44,(69,(13,(76,87))))))))),(16,(78,(12,(75,(35,66)))))),(28,(33,(60,(63,(59,68)))))),(62,(36,(26,(40,80))))),((64,(5,70)),(19,29))))),(21,39))));
tree tnt_249 = [&U] 
(1,(79,((48,(41,(((((27,(9,(20,(((18,((77,(85,(((54,(72,(3,(56,(2,(83,(32,47))))))),(((37,(7,(38,(55,74)))),(23,((22,(30,45)),(51,81)))),(14,(49,61)))),((71,(11,(58,86))),(34,(52,82)))))),(((25,(24,(6,(((4,(46,(73,84))),(50,57)),(43,53))))),(10,31)),(8,65)))),(15,(17,67))),(42,(44,(13,(87,(69,76))))))))),(16,(78,(12,(75,(35,66)))))),(28,(33,(60,(63,(59,68)))))),(62,(36,(26,(40,80))))),((64,(5,70)),(19,29))))),(21,39))));
tree tnt_250 = [&U] 
(1,(79,((48,(41,(((((27,(9,(20,(((18,((77,(85,(((54,(72,(3,(56,(2,(83,(32,47))))))),(((37,(7,(38,(55,74)))),(23,((22,(30,45)),(51,81)))),(14,(49,61)))),((71,(11,(58,86))),(34,(52,82)))))),(((25,(24,(6,(((4,(46,(73,84))),(50,57)),(43,53))))),(10,31)),(8,65)))),(15,(17,67))),(42,(44,(69,(13,(76,87))))))))),(78,(12,(16,(75,(35,66)))))),(28,(33,(60,(63,(59,68)))))),(62,(36,(26,(40,80))))),(19,((5,70),(29,64)))))),(21,39))));
tree tnt_251 = [&U] 
(1,(79,((48,(41,(((((27,(9,(20,(((18,((77,(85,(((54,(72,(3,(56,(2,(83,(32,47))))))),((((7,37),(38,(55,74))),(23,((22,(30,45)),(51,81)))),(14,(49,61)))),((71,(11,(58,86))),(34,(52,82)))))),(((25,(24,(6,(((4,(46,(73,84))),(50,57)),(43,53))))),(10,31)),(8,65)))),(15,(17,67))),(42,(44,(69,(13,(76,87))))))))),(78,(12,(16,(75,(35,66)))))),(28,(33,(60,(63,(59,68)))))),(62,(36,(26,(40,80))))),((64,(5,70)),(19,29))))),(21,39))));
tree tnt_252 = [&U] 
(1,(79,((48,(41,(((((27,(9,(20,(((18,((77,(85,(((54,(72,(3,(56,(2,(83,(32,47))))))),(((37,(7,(38,(55,74)))),(23,((22,(30,45)),(51,81)))),(14,(49,61)))),((71,(11,(58,86))),(34,(52,82)))))),(((25,(24,(6,(((4,(46,(73,84))),(50,57)),(43,53))))),(10,31)),(8,65)))),(15,(17,67))),(42,(44,(13,(87,(69,76))))))))),(78,(12,(16,(75,(35,66)))))),(28,(33,(60,(63,(59,68)))))),(62,(36,(26,(40,80))))),((64,(5,70)),(19,29))))),(21,39))));
tree tnt_253 = [&U] 
(1,(79,((48,(41,(((((27,(9,(20,(((18,((77,(85,(((54,(72,(3,(56,(2,(83,(32,47))))))),(((37,(7,(38,(55,74)))),(23,((22,(30,45)),(51,81)))),(14,(49,61)))),((71,(11,(58,86))),(34,(52,82)))))),(((25,(24,(6,(((4,(46,(73,84))),(50,57)),(43,53))))),(10,31)),(8,65)))),(15,(17,67))),(42,(44,(69,(13,(76,87))))))))),(78,((12,16),(75,(35,66))))),(28,(33,(60,(63,(59,68)))))),(62,(36,(26,(40,80))))),(19,((5,70),(29,64)))))),(21,39))));
tree tnt_254 = [&U] 
(1,(79,((48,(41,(((((27,(9,(20,(((18,((77,(85,(((54,(72,(3,(56,(2,(83,(32,47))))))),(((37,(7,(38,(55,74)))),(23,((22,(30,45)),(51,81)))),(14,(49,61)))),((71,(11,(58,86))),(34,(52,82)))))),(((25,(24,(6,(((4,(46,(73,84))),(50,57)),(43,53))))),(10,31)),(8,65)))),(15,(17,67))),(42,(44,(69,(13,(76,87))))))))),(78,(12,((16,75),(35,66))))),(28,(33,(60,(63,(59,68)))))),(62,(36,(26,(40,80))))),(19,((5,70),(29,64)))))),(21,39))));
tree tnt_255 = [&U] 
(1,(79,((48,(41,(((((27,(9,(20,(((18,((77,(85,(((54,(72,(3,(56,(2,(83,(32,47))))))),((((7,37),(38,(55,74))),(23,((22,(30,45)),(51,81)))),(14,(49,61)))),((71,(11,(58,86))),(34,(52,82)))))),(((25,(24,(6,(((4,(46,(73,84))),(50,57)),(43,53))))),(10,31)),(8,65)))),(15,(17,67))),(42,(44,(69,(13,(76,87))))))))),(78,(12,((16,75),(35,66))))),(28,(33,(60,(63,(59,68)))))),(62,(36,(26,(40,80))))),((64,(5,70)),(19,29))))),(21,39))));
tree tnt_256 = [&U] 
(1,(79,((48,(41,(((((27,(9,(20,(((18,((77,(85,(((54,(72,(3,(56,(2,(83,(32,47))))))),(((37,(7,(38,(55,74)))),(23,((22,(30,45)),(51,81)))),(14,(49,61)))),((71,(11,(58,86))),(34,(52,82)))))),(((25,(24,(6,(((4,(46,(73,84))),(50,57)),(43,53))))),(10,31)),(8,65)))),(15,(17,67))),(42,(44,(13,(87,(69,76))))))))),(78,(12,((16,75),(35,66))))),(28,(33,(60,(63,(59,68)))))),(62,(36,(26,(40,80))))),((64,(5,70)),(19,29))))),(21,39))));
tree tnt_257 = [&U] 
(1,(79,((48,(41,(((((27,(9,(20,(((18,((77,(85,(((54,(72,(3,(56,(2,(83,(32,47))))))),(((37,(7,(38,(55,74)))),(23,((22,(30,45)),(51,81)))),(14,(49,61)))),((71,(11,(58,86))),(34,(52,82)))))),(((25,(24,(6,(((4,(46,(73,84))),(50,57)),(43,53))))),(10,31)),(8,65)))),(15,(17,67))),(42,(44,(69,(13,(76,87))))))))),(78,(12,(75,(16,(35,66)))))),(28,(33,(60,(63,(59,68)))))),(62,(36,(26,(40,80))))),(19,((5,70),(29,64)))))),(21,39))));
tree tnt_258 = [&U] 
(1,(79,((48,(41,(((((27,(9,(20,(((18,((77,(85,(((54,(72,(3,(56,(2,(83,(32,47))))))),((((7,37),(38,(55,74))),(23,((22,(30,45)),(51,81)))),(14,(49,61)))),((71,(11,(58,86))),(34,(52,82)))))),(((25,(24,(6,(((4,(46,(73,84))),(50,57)),(43,53))))),(10,31)),(8,65)))),(15,(17,67))),(42,(44,(69,(13,(76,87))))))))),(78,(12,(75,(16,(35,66)))))),(28,(33,(60,(63,(59,68)))))),(62,(36,(26,(40,80))))),((64,(5,70)),(19,29))))),(21,39))));
tree tnt_259 = [&U] 
(1,(79,((48,(41,(((((27,(9,(20,(((18,((77,(85,(((54,(72,(3,(56,(2,(83,(32,47))))))),(((37,(7,(38,(55,74)))),(23,((22,(30,45)),(51,81)))),(14,(49,61)))),((71,(11,(58,86))),(34,(52,82)))))),(((25,(24,(6,(((4,(46,(73,84))),(50,57)),(43,53))))),(10,31)),(8,65)))),(15,(17,67))),(42,(44,(13,(87,(69,76))))))))),(78,(12,(75,(16,(35,66)))))),(28,(33,(60,(63,(59,68)))))),(62,(36,(26,(40,80))))),((64,(5,70)),(19,29))))),(21,39))));
tree tnt_260 = [&U] 
(1,(79,((48,(41,(((((27,(9,(20,(((18,((77,(85,(((54,(72,(3,(56,(2,(83,(32,47))))))),(((37,(7,(38,(55,74)))),(23,((22,(30,45)),(51,81)))),(14,(49,61)))),((71,(11,(58,86))),(34,(52,82)))))),(((25,(24,(6,(((4,(46,(73,84))),(50,57)),(43,53))))),(10,31)),(8,65)))),(15,(17,67))),(42,(44,(69,(13,(76,87))))))))),(78,(12,(75,(35,(16,66)))))),(28,(33,(60,(63,(59,68)))))),(62,(36,(26,(40,80))))),(19,((5,70),(29,64)))))),(21,39))));
tree tnt_261 = [&U] 
(1,(79,((48,(41,(((((27,(9,(20,(((18,((77,(85,(((54,(72,(3,(56,(2,(83,(32,47))))))),((((7,37),(38,(55,74))),(23,((22,(30,45)),(51,81)))),(14,(49,61)))),((71,(11,(58,86))),(34,(52,82)))))),(((25,(24,(6,(((4,(46,(73,84))),(50,57)),(43,53))))),(10,31)),(8,65)))),(15,(17,67))),(42,(44,(69,(13,(76,87))))))))),(78,(12,(75,(35,(16,66)))))),(28,(33,(60,(63,(59,68)))))),(62,(36,(26,(40,80))))),((64,(5,70)),(19,29))))),(21,39))));
tree tnt_262 = [&U] 
(1,(79,((48,(41,(((((27,(9,(20,(((18,((77,(85,(((54,(72,(3,(56,(2,(83,(32,47))))))),(((37,(7,(38,(55,74)))),(23,((22,(30,45)),(51,81)))),(14,(49,61)))),((71,(11,(58,86))),(34,(52,82)))))),(((25,(24,(6,(((4,(46,(73,84))),(50,57)),(43,53))))),(10,31)),(8,65)))),(15,(17,67))),(42,(44,(13,(87,(69,76))))))))),(78,(12,(75,(35,(16,66)))))),(28,(33,(60,(63,(59,68)))))),(62,(36,(26,(40,80))))),((64,(5,70)),(19,29))))),(21,39))));
tree tnt_263 = [&U] 
(1,(79,((48,(41,(((((27,(9,(20,(((18,((77,(85,(((54,(72,(3,(56,(2,(83,(32,47))))))),((((7,37),(38,(55,74))),(23,((22,(30,45)),(51,81)))),(14,(49,61)))),((71,(11,(58,86))),(34,(52,82)))))),(((25,(24,(6,(((4,(46,(73,84))),(50,57)),(43,53))))),(10,31)),(8,65)))),(15,(17,67))),(42,(44,(69,(13,(76,87))))))))),((12,(75,(35,66))),(16,78))),(28,(33,(60,(63,(59,68)))))),(62,(36,(26,(40,80))))),(19,((5,70),(29,64)))))),(21,39))));
tree tnt_264 = [&U] 
(1,(79,((48,(41,(((((27,(9,(20,(((18,((77,(85,(((54,(72,(3,(56,(2,(83,(32,47))))))),(((37,(7,(38,(55,74)))),(23,((22,(30,45)),(51,81)))),(14,(49,61)))),((71,(11,(58,86))),(34,(52,82)))))),(((25,(24,(6,(((4,(46,(73,84))),(50,57)),(43,53))))),(10,31)),(8,65)))),(15,(17,67))),(42,(44,(13,(87,(69,76))))))))),((12,(75,(35,66))),(16,78))),(28,(33,(60,(63,(59,68)))))),(62,(36,(26,(40,80))))),(19,((5,70),(29,64)))))),(21,39))));
tree tnt_265 = [&U] 
(1,(79,((48,(41,(((((27,(9,(20,(((18,((77,(85,(((54,(72,(3,(56,(2,(83,(32,47))))))),((((7,37),(38,(55,74))),(23,((22,(30,45)),(51,81)))),(14,(49,61)))),((71,(11,(58,86))),(34,(52,82)))))),(((25,(24,(6,(((4,(46,(73,84))),(50,57)),(43,53))))),(10,31)),(8,65)))),(15,(17,67))),(42,(44,(69,(13,(76,87))))))))),((12,(75,(35,66))),(16,78))),(28,(33,(60,(63,(59,68)))))),(62,(36,(26,(40,80))))),((5,70),(64,(19,29)))))),(21,39))));
tree tnt_266 = [&U] 
(1,(79,((48,(41,(((((27,(9,(20,(((18,((77,(85,(((54,(72,(3,(56,(2,(83,(32,47))))))),(((37,(7,(38,(55,74)))),(23,((22,(30,45)),(51,81)))),(14,(49,61)))),((71,(11,(58,86))),(34,(52,82)))))),(((25,(24,(6,(((4,(46,(73,84))),(50,57)),(43,53))))),(10,31)),(8,65)))),(15,(17,67))),(42,(44,(13,(87,(69,76))))))))),((12,(75,(35,66))),(16,78))),(28,(33,(60,(63,(59,68)))))),(62,(36,(26,(40,80))))),((5,70),(64,(19,29)))))),(21,39))));
tree tnt_267 = [&U] 
(1,(79,((48,(41,(((((27,(9,(20,(((18,((77,(85,(((54,(72,(3,(56,(2,(83,(32,47))))))),(((37,(7,(55,(38,74)))),(23,((22,(30,45)),(51,81)))),(14,(49,61)))),((71,(11,(58,86))),(34,(52,82)))))),(((25,(24,(6,(((4,(46,(73,84))),(50,57)),(43,53))))),(10,31)),(8,65)))),(67,(15,17))),(42,(44,(13,(87,(69,76))))))))),((12,(75,(35,66))),(16,78))),(28,(33,(60,(63,(59,68)))))),(62,(36,(80,(26,40))))),(19,((5,70),(29,64)))))),(21,39))));
tree tnt_268 = [&U] 
(1,(79,((48,(41,(((((27,(9,(20,(((18,((77,(85,(((54,(72,(3,(56,(2,(83,(32,47))))))),(((37,(7,(55,(38,74)))),(23,((22,(30,45)),(51,81)))),(14,(49,61)))),((71,(11,(58,86))),(34,(52,82)))))),(((25,(24,(6,(((4,(46,(73,84))),(50,57)),(43,53))))),(10,31)),(8,65)))),(67,(15,17))),(42,(44,(13,(87,(69,76))))))))),(78,(12,((16,75),(35,66))))),(28,(33,(60,(63,(59,68)))))),(62,(36,(80,(26,40))))),(19,((5,70),(29,64)))))),(21,39))));
tree tnt_269 = [&U] 
(1,(79,((48,(41,(((((27,(9,(20,(((18,((77,(85,(((54,(72,(3,(56,(2,(83,(32,47))))))),(((37,(7,(55,(38,74)))),(23,((22,(30,45)),(51,81)))),(14,(49,61)))),((71,(11,(58,86))),(34,(52,82)))))),(((25,(24,(6,(((4,(46,(73,84))),(50,57)),(43,53))))),(10,31)),(8,65)))),(67,(15,17))),(42,(44,(13,(87,(69,76))))))))),(78,(12,((16,75),(35,66))))),(28,(33,(60,(63,(59,68)))))),(62,(36,(26,(40,80))))),((5,70),(64,(19,29)))))),(21,39))));
tree tnt_270 = [&U] 
(1,(79,((48,(41,(((((27,(9,(20,(((18,((77,(85,(((54,(72,(3,(56,(2,(83,(32,47))))))),(((37,(7,(55,(38,74)))),(23,((22,(30,45)),(51,81)))),(14,(49,61)))),((71,(11,(58,86))),(34,(52,82)))))),(((25,(24,(6,(((4,(46,(73,84))),(50,57)),(43,53))))),(10,31)),(8,65)))),(67,(15,17))),(42,(44,(13,(87,(69,76))))))))),(78,(12,(75,(16,(35,66)))))),(28,(33,(60,(63,(59,68)))))),(62,(36,(80,(26,40))))),(19,((5,70),(29,64)))))),(21,39))));
tree tnt_271 = [&U] 
(1,(79,((48,(41,(((((27,(9,(20,(((18,((77,(85,(((54,(72,(3,(56,(2,(83,(32,47))))))),(((37,(7,(55,(38,74)))),(23,((22,(30,45)),(51,81)))),(14,(49,61)))),((71,(11,(58,86))),(34,(52,82)))))),(((25,(24,(6,(((4,(46,(73,84))),(50,57)),(43,53))))),(10,31)),(8,65)))),(67,(15,17))),(42,(44,(13,(87,(69,76))))))))),(78,(12,(75,(16,(35,66)))))),(28,(33,(60,(63,(59,68)))))),(62,(36,(26,(40,80))))),((5,70),(64,(19,29)))))),(21,39))));
tree tnt_272 = [&U] 
(1,(79,((48,(41,(((((27,(9,(20,(((18,((77,(85,(((54,(72,(3,(56,(2,(83,(32,47))))))),(((37,(7,(55,(38,74)))),(23,((22,(30,45)),(51,81)))),(14,(49,61)))),((71,(11,(58,86))),(34,(52,82)))))),(((25,(24,(6,(((4,(46,(73,84))),(50,57)),(43,53))))),(10,31)),(8,65)))),(67,(15,17))),(42,(44,(13,(87,(69,76))))))))),(78,(12,(75,(35,(16,66)))))),(28,(33,(60,(63,(59,68)))))),(62,(36,(80,(26,40))))),(19,((5,70),(29,64)))))),(21,39))));
tree tnt_273 = [&U] 
(1,(79,((48,(41,(((((27,(9,(20,(((18,((77,(85,(((54,(72,(3,(56,(2,(83,(32,47))))))),(((37,(7,(55,(38,74)))),(23,((22,(30,45)),(51,81)))),(14,(49,61)))),((71,(11,(58,86))),(34,(52,82)))))),(((25,(24,(6,(((4,(46,(73,84))),(50,57)),(43,53))))),(10,31)),(8,65)))),(67,(15,17))),(42,(44,(13,(87,(69,76))))))))),(78,(12,(75,(35,(16,66)))))),(28,(33,(60,(63,(59,68)))))),(62,(36,(26,(40,80))))),((5,70),(64,(19,29)))))),(21,39))));
tree tnt_274 = [&U] 
(1,(79,((48,(41,(((((27,(9,(20,(((18,((77,(85,(((54,(72,(3,(56,(2,(83,(32,47))))))),(((37,(7,(55,(38,74)))),(23,((22,(30,45)),(51,81)))),(14,(49,61)))),((71,(11,(58,86))),(34,(52,82)))))),(((25,(24,(6,(((4,(46,(73,84))),(50,57)),(43,53))))),(10,31)),(8,65)))),(67,(15,17))),(42,(44,(13,(87,(69,76))))))))),(78,((12,16),(75,(35,66))))),(28,(33,(60,(63,(59,68)))))),(62,(36,(26,(40,80))))),(19,((5,70),(29,64)))))),(21,39))));
tree tnt_275 = [&U] 
(1,(79,((48,((((((9,(20,(((18,((77,(85,(((54,(72,(3,(56,(2,(83,(32,47))))))),(((37,(7,(55,(38,74)))),(23,((22,(30,45)),(51,81)))),(14,(49,61)))),((71,(11,(58,86))),(34,(52,82)))))),(((25,(24,(6,(((4,(46,(73,84))),(50,57)),(43,53))))),(10,31)),(8,65)))),(67,(15,17))),(42,(44,(13,(87,(69,76)))))))),(27,41)),(78,(12,(16,(75,(35,66)))))),(28,((33,60),(63,(59,68))))),(62,(36,(80,(26,40))))),(5,(70,(64,(19,29)))))),(21,39))));
tree tnt_276 = [&U] 
(1,(79,((48,(41,(((((27,(9,(20,(((18,((77,(85,(((54,(72,(3,(56,(2,(83,(32,47))))))),((((7,37),(55,(38,74))),(23,((22,(30,45)),(51,81)))),(14,(49,61)))),((71,(11,(58,86))),(34,(52,82)))))),(((25,(24,(6,(((4,(46,(73,84))),(50,57)),(43,53))))),(10,31)),(8,65)))),(67,(15,17))),(42,(44,(13,(87,(69,76))))))))),(16,(78,(12,(75,(35,66)))))),(28,(33,(60,(63,(59,68)))))),(62,(36,(26,(40,80))))),(5,(70,(64,(19,29))))))),(21,39))));
tree tnt_277 = [&U] 
(1,(79,((48,(41,(((((27,(9,(20,(((18,((77,(85,(((54,(72,(3,(56,(2,(83,(32,47))))))),((((7,37),(55,(38,74))),(23,((22,(30,45)),(51,81)))),(14,(49,61)))),((71,(11,(58,86))),(34,(52,82)))))),(((25,(24,(6,(((4,(46,(73,84))),(50,57)),(43,53))))),(10,31)),(8,65)))),(67,(15,17))),(42,(44,(13,(87,(69,76))))))))),((12,(75,(35,66))),(16,78))),(28,(33,(60,(63,(59,68)))))),(62,(36,(26,(40,80))))),(5,(70,(64,(19,29))))))),(21,39))));
tree tnt_278 = [&U] 
(1,(79,((48,(41,(((((27,(9,(20,(((18,((77,(85,(((54,(72,(3,(56,(2,(83,(32,47))))))),((((7,37),(55,(38,74))),(23,((22,(30,45)),(51,81)))),(14,(49,61)))),((71,(11,(58,86))),(34,(52,82)))))),(((25,(24,(6,(((4,(46,(73,84))),(50,57)),(43,53))))),(10,31)),(8,65)))),(67,(15,17))),(42,(44,(13,(87,(69,76))))))))),(78,(12,((16,75),(35,66))))),(28,(33,(60,(63,(59,68)))))),(62,(36,(26,(40,80))))),(5,(70,(64,(19,29))))))),(21,39))));
tree tnt_279 = [&U] 
(1,(79,((48,((((((9,(20,(((18,((77,(85,(((54,(72,(3,(56,(2,(83,(32,47))))))),(((37,(7,(55,(38,74)))),(23,((22,(30,45)),(51,81)))),(14,(49,61)))),((71,(11,(58,86))),(34,(52,82)))))),(((25,(24,(6,(((4,(46,(73,84))),(50,57)),(43,53))))),(10,31)),(8,65)))),(67,(15,17))),(42,(44,(13,(87,(69,76)))))))),(27,41)),(78,(12,((16,75),(35,66))))),(28,(33,(60,(63,(59,68)))))),(62,(36,(26,(40,80))))),(5,(70,(64,(19,29)))))),(21,39))));
tree tnt_280 = [&U] 
(1,(79,((48,((((((9,(20,(((18,((77,(85,(((54,(72,(3,(56,(2,(83,(32,47))))))),((((7,37),(55,(38,74))),(23,((22,(30,45)),(51,81)))),(14,(49,61)))),((71,(11,(58,86))),(34,(52,82)))))),(((25,(24,(6,(((4,(46,(73,84))),(50,57)),(43,53))))),(10,31)),(8,65)))),(67,(15,17))),(42,(44,(13,(87,(69,76)))))))),(27,41)),(78,(12,((16,75),(35,66))))),(28,(33,(60,(63,(59,68)))))),(62,(36,(80,(26,40))))),(5,(70,(64,(19,29)))))),(21,39))));
tree tnt_281 = [&U] 
(1,(79,((48,((((((9,(20,(((18,((77,(85,(((54,(72,(3,(56,(2,(83,(32,47))))))),(((37,(7,(55,(38,74)))),(23,((22,(30,45)),(51,81)))),(14,(49,61)))),((71,(11,(58,86))),(34,(52,82)))))),(((25,(24,(6,(((4,(46,(73,84))),(50,57)),(43,53))))),(10,31)),(8,65)))),(67,(15,17))),(42,(44,(13,(87,(69,76)))))))),(27,41)),(78,(12,((16,75),(35,66))))),(28,((33,60),(63,(59,68))))),(62,(36,(80,(26,40))))),(5,(70,(64,(19,29)))))),(21,39))));
tree tnt_282 = [&U] 
(1,(79,((48,(41,(((((27,(9,(20,(((18,((77,(85,(((54,(72,(3,(56,(2,(83,(32,47))))))),((((7,37),(55,(38,74))),(23,((22,(30,45)),(51,81)))),(14,(49,61)))),((71,(11,(58,86))),(34,(52,82)))))),(((25,(24,(6,(((4,(46,(73,84))),(50,57)),(43,53))))),(10,31)),(8,65)))),(67,(15,17))),(42,(44,(13,(87,(69,76))))))))),(78,(12,(75,(16,(35,66)))))),(28,(33,(60,(63,(59,68)))))),(62,(36,(26,(40,80))))),(5,(70,(64,(19,29))))))),(21,39))));
tree tnt_283 = [&U] 
(1,(79,((48,((((((9,(20,(((18,((77,(85,(((54,(72,(3,(56,(2,(83,(32,47))))))),(((37,(7,(55,(38,74)))),(23,((22,(30,45)),(51,81)))),(14,(49,61)))),((71,(11,(58,86))),(34,(52,82)))))),(((25,(24,(6,(((4,(46,(73,84))),(50,57)),(43,53))))),(10,31)),(8,65)))),(67,(15,17))),(42,(44,(13,(87,(69,76)))))))),(27,41)),(78,(12,(75,(16,(35,66)))))),(28,(33,(60,(63,(59,68)))))),(62,(36,(26,(40,80))))),(5,(70,(64,(19,29)))))),(21,39))));
tree tnt_284 = [&U] 
(1,(79,((48,((((((9,(20,(((18,((77,(85,(((54,(72,(3,(56,(2,(83,(32,47))))))),((((7,37),(55,(38,74))),(23,((22,(30,45)),(51,81)))),(14,(49,61)))),((71,(11,(58,86))),(34,(52,82)))))),(((25,(24,(6,(((4,(46,(73,84))),(50,57)),(43,53))))),(10,31)),(8,65)))),(67,(15,17))),(42,(44,(13,(87,(69,76)))))))),(27,41)),(78,(12,(75,(16,(35,66)))))),(28,(33,(60,(63,(59,68)))))),(62,(36,(80,(26,40))))),(5,(70,(64,(19,29)))))),(21,39))));
tree tnt_285 = [&U] 
(1,(79,((48,((((((9,(20,(((18,((77,(85,(((54,(72,(3,(56,(2,(83,(32,47))))))),(((37,(7,(55,(38,74)))),(23,((22,(30,45)),(51,81)))),(14,(49,61)))),((71,(11,(58,86))),(34,(52,82)))))),(((25,(24,(6,(((4,(46,(73,84))),(50,57)),(43,53))))),(10,31)),(8,65)))),(67,(15,17))),(42,(44,(13,(87,(69,76)))))))),(27,41)),(78,(12,(75,(16,(35,66)))))),(28,((33,60),(63,(59,68))))),(62,(36,(80,(26,40))))),(5,(70,(64,(19,29)))))),(21,39))));
tree tnt_286 = [&U] 
(1,(79,((48,(41,(((((27,(9,(20,(((18,((77,(85,(((54,(72,(3,(56,(2,(83,(32,47))))))),((((7,37),(55,(38,74))),(23,((22,(30,45)),(51,81)))),(14,(49,61)))),((71,(11,(58,86))),(34,(52,82)))))),(((25,(24,(6,(((4,(46,(73,84))),(50,57)),(43,53))))),(10,31)),(8,65)))),(67,(15,17))),(42,(44,(13,(87,(69,76))))))))),(78,(12,(75,(35,(16,66)))))),(28,(33,(60,(63,(59,68)))))),(62,(36,(26,(40,80))))),(5,(70,(64,(19,29))))))),(21,39))));
tree tnt_287 = [&U] 
(1,(79,((48,((((((9,(20,(((18,((77,(85,(((54,(72,(3,(56,(2,(83,(32,47))))))),(((37,(7,(55,(38,74)))),(23,((22,(30,45)),(51,81)))),(14,(49,61)))),((71,(11,(58,86))),(34,(52,82)))))),(((25,(24,(6,(((4,(46,(73,84))),(50,57)),(43,53))))),(10,31)),(8,65)))),(67,(15,17))),(42,(44,(13,(87,(69,76)))))))),(27,41)),(78,(12,(75,(35,(16,66)))))),(28,(33,(60,(63,(59,68)))))),(62,(36,(26,(40,80))))),(5,(70,(64,(19,29)))))),(21,39))));
tree tnt_288 = [&U] 
(1,(79,((48,((((((9,(20,(((18,((77,(85,(((54,(72,(3,(56,(2,(83,(32,47))))))),((((7,37),(55,(38,74))),(23,((22,(30,45)),(51,81)))),(14,(49,61)))),((71,(11,(58,86))),(34,(52,82)))))),(((25,(24,(6,(((4,(46,(73,84))),(50,57)),(43,53))))),(10,31)),(8,65)))),(67,(15,17))),(42,(44,(13,(87,(69,76)))))))),(27,41)),(78,(12,(75,(35,(16,66)))))),(28,(33,(60,(63,(59,68)))))),(62,(36,(80,(26,40))))),(5,(70,(64,(19,29)))))),(21,39))));
tree tnt_289 = [&U] 
(1,(79,((48,((((((9,(20,(((18,((77,(85,(((54,(72,(3,(56,(2,(83,(32,47))))))),(((37,(7,(55,(38,74)))),(23,((22,(30,45)),(51,81)))),(14,(49,61)))),((71,(11,(58,86))),(34,(52,82)))))),(((25,(24,(6,(((4,(46,(73,84))),(50,57)),(43,53))))),(10,31)),(8,65)))),(67,(15,17))),(42,(44,(13,(87,(69,76)))))))),(27,41)),(78,(12,(75,(35,(16,66)))))),(28,((33,60),(63,(59,68))))),(62,(36,(80,(26,40))))),(5,(70,(64,(19,29)))))),(21,39))));
tree tnt_290 = [&U] 
(1,(79,((48,((((((9,(20,(((18,((77,(85,(((54,(72,(3,(56,(2,(83,(32,47))))))),(((37,(7,(55,(38,74)))),(23,((22,(30,45)),(51,81)))),(14,(49,61)))),((71,(11,(58,86))),(34,(52,82)))))),(((25,(24,(6,(((4,(46,(73,84))),(50,57)),(43,53))))),(10,31)),(8,65)))),(67,(15,17))),(42,(44,(13,(87,(69,76)))))))),(27,41)),(78,((12,16),(75,(35,66))))),(28,((33,60),(63,(59,68))))),(62,(36,(26,(40,80))))),(5,(70,(64,(19,29)))))),(21,39))));
tree tnt_291 = [&U] 
(1,(79,((48,((((((9,(20,(((18,((77,(85,(((54,(72,(3,(56,(2,(83,(32,47))))))),((((7,37),(55,(38,74))),(23,((22,(30,45)),(51,81)))),(14,(49,61)))),((71,(11,(58,86))),(34,(52,82)))))),(((25,(24,(6,(((4,(46,(73,84))),(50,57)),(43,53))))),(10,31)),(8,65)))),(67,(15,17))),(42,(44,(13,(87,(69,76)))))))),(27,41)),(78,((12,16),(75,(35,66))))),(28,((33,60),(63,(59,68))))),(62,(36,(80,(26,40))))),(5,(70,(64,(19,29)))))),(21,39))));
tree tnt_292 = [&U] 
(1,(79,((48,((((((9,(20,(((18,((77,(85,(((54,(72,(3,(56,(2,(83,(32,47))))))),(((37,(7,(55,(38,74)))),(23,((22,(30,45)),(51,81)))),(14,(49,61)))),((71,(11,(58,86))),(34,(52,82)))))),(((25,(24,(6,(((4,(46,(73,84))),(50,57)),(43,53))))),(10,31)),(8,65)))),(67,(15,17))),(42,(69,(44,(13,(76,87)))))))),(27,41)),(78,((12,16),(75,(35,66))))),(28,((33,60),(63,(59,68))))),(62,(36,(80,(26,40))))),(5,(70,(64,(19,29)))))),(21,39))));
tree tnt_293 = [&U] 
(1,(79,((48,((((((9,(20,(((18,((77,(85,(((54,(72,(3,(56,(2,(83,(32,47))))))),((((7,37),(74,(38,55))),(23,((22,(30,45)),(51,81)))),(14,(49,61)))),((71,(11,(58,86))),(34,(52,82)))))),(((25,(24,(6,(((4,(46,(73,84))),(50,57)),(43,53))))),(10,31)),(8,65)))),(15,(17,67))),(42,(44,(69,(13,(76,87)))))))),(27,41)),(78,(12,((16,75),(35,66))))),(28,(33,(60,(63,(59,68)))))),(62,(36,(80,(26,40))))),(5,(70,(64,(19,29)))))),(21,39))));
tree tnt_294 = [&U] 
(1,(79,((48,((((((9,(20,(((18,((77,(85,(((54,(72,(3,(56,(2,(83,(32,47))))))),((((7,37),(74,(38,55))),(23,((22,(30,45)),(51,81)))),(14,(49,61)))),((71,(11,(58,86))),(34,(52,82)))))),(((25,(24,(6,(((4,(46,(73,84))),(50,57)),(43,53))))),(10,31)),(8,65)))),(15,(17,67))),(42,(44,(69,(13,(76,87)))))))),(27,41)),(78,(12,((16,75),(35,66))))),(28,((33,60),(63,(59,68))))),(62,(36,(26,(40,80))))),(5,(70,(64,(19,29)))))),(21,39))));
tree tnt_295 = [&U] 
(1,(79,((48,((((((9,(20,(((18,((77,(85,(((54,(72,(3,(56,(2,(83,(32,47))))))),(((37,(7,(74,(38,55)))),(23,((22,(30,45)),(51,81)))),(14,(49,61)))),((71,(11,(58,86))),(34,(52,82)))))),(((25,(24,(6,(((4,(46,(73,84))),(50,57)),(43,53))))),(10,31)),(8,65)))),(15,(17,67))),(42,(44,(69,(13,(76,87)))))))),(27,41)),(78,(12,((16,75),(35,66))))),(28,(33,(60,(63,(59,68)))))),(62,(36,(26,(40,80))))),(5,(70,(64,(19,29)))))),(21,39))));
tree tnt_296 = [&U] 
(1,(79,((48,(41,(((((27,(9,(20,(((18,((77,(85,(((54,(72,(3,(56,(2,(83,(32,47))))))),((((7,37),(74,(38,55))),(23,((22,(30,45)),(51,81)))),(14,(49,61)))),((71,(11,(58,86))),(34,(52,82)))))),(((25,(24,(6,(((4,(46,(73,84))),(50,57)),(43,53))))),(10,31)),(8,65)))),(15,(17,67))),(42,(44,(69,(13,(76,87))))))))),(78,(12,((16,75),(35,66))))),(28,(33,(60,(63,(59,68)))))),(62,(36,(26,(40,80))))),(5,(70,(64,(19,29))))))),(21,39))));
tree tnt_297 = [&U] 
(1,(79,((48,((((((9,(20,(((18,((77,(85,(((54,(72,(3,(56,(2,(83,(32,47))))))),((((7,37),(74,(38,55))),(23,((22,(30,45)),(51,81)))),(14,(49,61)))),((71,(11,(58,86))),(34,(52,82)))))),(((25,(24,(6,(((4,(46,(73,84))),(50,57)),(43,53))))),(10,31)),(8,65)))),(15,(17,67))),(42,(44,(13,(87,(69,76)))))))),(27,41)),(78,(12,((16,75),(35,66))))),(28,(33,(60,(63,(59,68)))))),(62,(36,(26,(40,80))))),(5,(70,(64,(19,29)))))),(21,39))));
tree tnt_298 = [&U] 
(1,(79,((48,((((((9,(20,(((18,((77,(85,(((54,(72,(3,(56,(2,(83,(32,47))))))),((((7,37),(74,(38,55))),(23,((22,(30,45)),(51,81)))),(14,(49,61)))),((71,(11,(58,86))),(34,(52,82)))))),(((25,(24,(6,(((4,(46,(73,84))),(50,57)),(43,53))))),(10,31)),(8,65)))),(15,(17,67))),(42,(44,(69,(13,(76,87)))))))),(27,41)),(78,(12,(75,(16,(35,66)))))),(28,(33,(60,(63,(59,68)))))),(62,(36,(80,(26,40))))),(5,(70,(64,(19,29)))))),(21,39))));
tree tnt_299 = [&U] 
(1,(79,((48,((((((9,(20,(((18,((77,(85,(((54,(72,(3,(56,(2,(83,(32,47))))))),((((7,37),(74,(38,55))),(23,((22,(30,45)),(51,81)))),(14,(49,61)))),((71,(11,(58,86))),(34,(52,82)))))),(((25,(24,(6,(((4,(46,(73,84))),(50,57)),(43,53))))),(10,31)),(8,65)))),(15,(17,67))),(42,(44,(69,(13,(76,87)))))))),(27,41)),(78,(12,(75,(16,(35,66)))))),(28,((33,60),(63,(59,68))))),(62,(36,(26,(40,80))))),(5,(70,(64,(19,29)))))),(21,39))));
tree tnt_300 = [&U] 
(1,(79,((48,((((((9,(20,(((18,((77,(85,(((54,(72,(3,(56,(2,(83,(32,47))))))),(((37,(7,(74,(38,55)))),(23,((22,(30,45)),(51,81)))),(14,(49,61)))),((71,(11,(58,86))),(34,(52,82)))))),(((25,(24,(6,(((4,(46,(73,84))),(50,57)),(43,53))))),(10,31)),(8,65)))),(15,(17,67))),(42,(44,(69,(13,(76,87)))))))),(27,41)),(78,(12,(75,(16,(35,66)))))),(28,(33,(60,(63,(59,68)))))),(62,(36,(26,(40,80))))),(5,(70,(64,(19,29)))))),(21,39))));
tree tnt_301 = [&U] 
(1,(79,((48,(41,(((((27,(9,(20,(((18,((77,(85,(((54,(72,(3,(56,(2,(83,(32,47))))))),((((7,37),(74,(38,55))),(23,((22,(30,45)),(51,81)))),(14,(49,61)))),((71,(11,(58,86))),(34,(52,82)))))),(((25,(24,(6,(((4,(46,(73,84))),(50,57)),(43,53))))),(10,31)),(8,65)))),(15,(17,67))),(42,(44,(69,(13,(76,87))))))))),(78,(12,(75,(16,(35,66)))))),(28,(33,(60,(63,(59,68)))))),(62,(36,(26,(40,80))))),(5,(70,(64,(19,29))))))),(21,39))));
tree tnt_302 = [&U] 
(1,(79,((48,((((((9,(20,(((18,((77,(85,(((54,(72,(3,(56,(2,(83,(32,47))))))),((((7,37),(74,(38,55))),(23,((22,(30,45)),(51,81)))),(14,(49,61)))),((71,(11,(58,86))),(34,(52,82)))))),(((25,(24,(6,(((4,(46,(73,84))),(50,57)),(43,53))))),(10,31)),(8,65)))),(15,(17,67))),(42,(44,(13,(87,(69,76)))))))),(27,41)),(78,(12,(75,(16,(35,66)))))),(28,(33,(60,(63,(59,68)))))),(62,(36,(26,(40,80))))),(5,(70,(64,(19,29)))))),(21,39))));
tree tnt_303 = [&U] 
(1,(79,((48,((((((9,(20,(((18,((77,(85,(((54,(72,(3,(56,(2,(83,(32,47))))))),((((7,37),(74,(38,55))),(23,((22,(30,45)),(51,81)))),(14,(49,61)))),((71,(11,(58,86))),(34,(52,82)))))),(((25,(24,(6,(((4,(46,(73,84))),(50,57)),(43,53))))),(10,31)),(8,65)))),(15,(17,67))),(42,(44,(69,(13,(76,87)))))))),(27,41)),(78,(16,(12,(75,(35,66)))))),(28,((33,60),(63,(59,68))))),(62,(36,(80,(26,40))))),(5,(70,(64,(19,29)))))),(21,39))));
tree tnt_304 = [&U] 
(1,(79,((48,((((((9,(20,(((18,((77,(85,(((54,(72,(3,(56,(2,(83,(32,47))))))),(((37,(7,(74,(38,55)))),(23,((22,(30,45)),(51,81)))),(14,(49,61)))),((71,(11,(58,86))),(34,(52,82)))))),(((25,(24,(6,(((4,(46,(73,84))),(50,57)),(43,53))))),(10,31)),(8,65)))),(15,(17,67))),(42,(44,(69,(13,(76,87)))))))),(27,41)),(78,(16,(12,(75,(35,66)))))),(28,((33,60),(63,(59,68))))),(62,(36,(26,(40,80))))),(5,(70,(64,(19,29)))))),(21,39))));
tree tnt_305 = [&U] 
(1,(79,((48,((((((9,(20,(((18,((77,(85,(((54,(72,(3,(56,(2,(83,(32,47))))))),((((7,37),(74,(38,55))),(23,((22,(30,45)),(51,81)))),(14,(49,61)))),((71,(11,(58,86))),(34,(52,82)))))),(((25,(24,(6,(((4,(46,(73,84))),(50,57)),(43,53))))),(10,31)),(8,65)))),(15,(17,67))),(42,(44,(13,(87,(69,76)))))))),(27,41)),(78,(16,(12,(75,(35,66)))))),(28,((33,60),(63,(59,68))))),(62,(36,(26,(40,80))))),(5,(70,(64,(19,29)))))),(21,39))));
tree tnt_306 = [&U] 
(1,(79,((48,(41,(((((27,(9,(20,(((18,((77,(85,(((54,(72,(3,(56,(2,(83,(32,47))))))),((((7,37),(74,(38,55))),(23,((22,(30,45)),(51,81)))),(14,(49,61)))),((71,(11,(58,86))),(34,(52,82)))))),(((25,(24,(6,(((4,(46,(73,84))),(50,57)),(43,53))))),(10,31)),(8,65)))),(15,(17,67))),(42,(44,(69,(13,(76,87))))))))),(78,(16,(12,(75,(35,66)))))),(28,(33,(60,(63,(59,68)))))),(62,(36,(26,(40,80))))),((5,70),(64,(19,29)))))),(21,39))));
tree tnt_307 = [&U] 
(1,(79,((48,((((((9,(20,(((18,((77,(85,(((54,(72,(3,(56,(2,(83,(32,47))))))),((((7,37),(74,(38,55))),(23,((22,(30,45)),(51,81)))),(14,(49,61)))),((71,(11,(58,86))),(34,(52,82)))))),(((25,(24,(6,(((4,(46,(73,84))),(50,57)),(43,53))))),(10,31)),(8,65)))),(15,(17,67))),(42,(44,(69,(13,(76,87)))))))),(27,41)),(78,(12,(75,(35,(16,66)))))),(28,((33,60),(63,(59,68))))),(62,(36,(80,(26,40))))),(5,(70,(64,(19,29)))))),(21,39))));
tree tnt_308 = [&U] 
(1,(79,((48,((((((9,(20,(((18,((77,(85,(((54,(72,(3,(56,(2,(83,(32,47))))))),(((37,(7,(74,(38,55)))),(23,((22,(30,45)),(51,81)))),(14,(49,61)))),((71,(11,(58,86))),(34,(52,82)))))),(((25,(24,(6,(((4,(46,(73,84))),(50,57)),(43,53))))),(10,31)),(8,65)))),(15,(17,67))),(42,(44,(69,(13,(76,87)))))))),(27,41)),(78,(12,(75,(35,(16,66)))))),(28,((33,60),(63,(59,68))))),(62,(36,(26,(40,80))))),(5,(70,(64,(19,29)))))),(21,39))));
tree tnt_309 = [&U] 
(1,(79,((48,((((((9,(20,(((18,((77,(85,(((54,(72,(3,(56,(2,(83,(32,47))))))),((((7,37),(74,(38,55))),(23,((22,(30,45)),(51,81)))),(14,(49,61)))),((71,(11,(58,86))),(34,(52,82)))))),(((25,(24,(6,(((4,(46,(73,84))),(50,57)),(43,53))))),(10,31)),(8,65)))),(15,(17,67))),(42,(44,(13,(87,(69,76)))))))),(27,41)),(78,(12,(75,(35,(16,66)))))),(28,((33,60),(63,(59,68))))),(62,(36,(26,(40,80))))),(5,(70,(64,(19,29)))))),(21,39))));
tree tnt_310 = [&U] 
(1,(79,((48,(41,(((((27,(9,(20,(((18,((77,(85,(((54,(72,(3,(56,(2,(83,(32,47))))))),((((7,37),(74,(38,55))),(23,((22,(30,45)),(51,81)))),(14,(49,61)))),((71,(11,(58,86))),(34,(52,82)))))),(((25,(24,(6,(((4,(46,(73,84))),(50,57)),(43,53))))),(10,31)),(8,65)))),(15,(17,67))),(42,(44,(69,(13,(76,87))))))))),(78,(12,(75,(35,(16,66)))))),(28,(33,(60,(63,(59,68)))))),(62,(36,(26,(40,80))))),((5,70),(64,(19,29)))))),(21,39))));
tree tnt_311 = [&U] 
(1,(79,((48,((((((9,(20,(((18,((77,(85,(((54,(72,(3,(56,(2,(83,(32,47))))))),(((37,(7,(74,(38,55)))),(23,((22,(30,45)),(51,81)))),(14,(49,61)))),((71,(11,(58,86))),(34,(52,82)))))),(((25,(24,(6,(((4,(46,(73,84))),(50,57)),(43,53))))),(10,31)),(8,65)))),(15,(17,67))),(42,(44,(69,(13,(76,87)))))))),(27,41)),(78,(12,(16,(75,(35,66)))))),(28,((33,60),(63,(59,68))))),(62,(36,(80,(26,40))))),(5,(70,(64,(19,29)))))),(21,39))));
tree tnt_312 = [&U] 
(1,(79,((48,((((((9,(20,(((18,((77,(85,(((54,(72,(3,(56,(2,(83,(32,47))))))),((((7,37),(74,(38,55))),(23,((22,(30,45)),(51,81)))),(14,(49,61)))),((71,(11,(58,86))),(34,(52,82)))))),(((25,(24,(6,(((4,(46,(73,84))),(50,57)),(43,53))))),(10,31)),(8,65)))),(15,(17,67))),(42,(44,(13,(87,(69,76)))))))),(27,41)),(78,(12,(16,(75,(35,66)))))),(28,((33,60),(63,(59,68))))),(62,(36,(80,(26,40))))),(5,(70,(64,(19,29)))))),(21,39))));
tree tnt_313 = [&U] 
(1,(79,((48,((((((9,(20,(((18,((77,(85,(((54,(72,(3,(56,(2,(83,(32,47))))))),(((37,(7,(74,(38,55)))),(23,((22,(30,45)),(51,81)))),(14,(49,61)))),((71,(11,(58,86))),(34,(52,82)))))),(((25,(24,(6,(((4,(46,(73,84))),(50,57)),(43,53))))),(10,31)),(8,65)))),(15,(17,67))),(42,(44,(13,(87,(69,76)))))))),(27,41)),(78,(12,(16,(75,(35,66)))))),(28,((33,60),(63,(59,68))))),(62,(36,(26,(40,80))))),(5,(70,(64,(19,29)))))),(21,39))));
tree tnt_314 = [&U] 
(1,(79,((48,(41,(((((27,(9,(20,(((18,((77,(85,(((54,(72,(3,(56,(2,(83,(32,47))))))),((((7,37),(74,(38,55))),(23,((22,(30,45)),(51,81)))),(14,(49,61)))),((71,(11,(58,86))),(34,(52,82)))))),(((25,(24,(6,(((4,(46,(73,84))),(50,57)),(43,53))))),(10,31)),(8,65)))),(15,(17,67))),(42,(44,(69,(13,(76,87))))))))),(78,(12,(16,(75,(35,66)))))),(28,(33,(60,(63,(59,68)))))),(62,(36,(26,(40,80))))),(19,((5,70),(29,64)))))),(21,39))));
tree tnt_315 = [&U] 
(1,(79,((48,(41,(((((27,(9,(20,(((18,((77,(85,(((54,(72,(3,(56,(2,(83,(32,47))))))),((((7,37),(74,(38,55))),(23,((22,(30,45)),(51,81)))),(14,(49,61)))),((71,(11,(58,86))),(34,(52,82)))))),(((25,(24,(6,(((4,(46,(73,84))),(50,57)),(43,53))))),(10,31)),(8,65)))),(15,(17,67))),(42,(44,(13,(87,(69,76))))))))),(78,(12,((16,75),(35,66))))),(28,(33,(60,(63,(59,68)))))),(62,(36,(26,(40,80))))),((5,70),(64,(19,29)))))),(21,39))));
tree tnt_316 = [&U] 
(1,(79,((48,(41,(((((27,(9,(20,(((18,((77,(85,(((54,(72,(3,(56,(2,(83,(32,47))))))),((((7,37),(74,(38,55))),(23,((22,(30,45)),(51,81)))),(14,(49,61)))),((71,(11,(58,86))),(34,(52,82)))))),(((25,(24,(6,(((4,(46,(73,84))),(50,57)),(43,53))))),(10,31)),(8,65)))),(15,(17,67))),(42,(44,(13,(87,(69,76))))))))),(78,(12,(75,(16,(35,66)))))),(28,(33,(60,(63,(59,68)))))),(62,(36,(26,(40,80))))),((5,70),(64,(19,29)))))),(21,39))));
tree tnt_317 = [&U] 
(1,(79,((48,(41,(((((27,(9,(20,(((18,((77,(85,(((54,(72,(3,(56,(2,(83,(32,47))))))),((((7,37),(74,(38,55))),(23,((22,(30,45)),(51,81)))),(14,(49,61)))),((71,(11,(58,86))),(34,(52,82)))))),(((25,(24,(6,(((4,(46,(73,84))),(50,57)),(43,53))))),(10,31)),(8,65)))),(15,(17,67))),(42,(44,(13,(87,(69,76))))))))),(16,(78,(12,(75,(35,66)))))),(28,(33,(60,(63,(59,68)))))),(62,(36,(26,(40,80))))),(19,((5,70),(29,64)))))),(21,39))));
tree tnt_318 = [&U] 
(1,(79,((48,(41,(((((27,(9,(20,(((18,((77,(85,(((54,(72,(3,(56,(2,(83,(32,47))))))),((((7,37),(74,(38,55))),(23,((22,(30,45)),(51,81)))),(14,(49,61)))),((71,(11,(58,86))),(34,(52,82)))))),(((25,(24,(6,(((4,(46,(73,84))),(50,57)),(43,53))))),(10,31)),(8,65)))),(15,(17,67))),(42,(44,(13,(87,(69,76))))))))),((12,(75,(35,66))),(16,78))),(28,(33,(60,(63,(59,68)))))),(62,(36,(26,(40,80))))),(19,((5,70),(29,64)))))),(21,39))));
tree tnt_319 = [&U] 
(1,(79,((48,(41,(((((27,(9,(20,(((18,((77,(85,(((54,(72,(3,(56,(2,(83,(32,47))))))),((((7,37),(74,(38,55))),(23,((22,(30,45)),(51,81)))),(14,(49,61)))),((71,(11,(58,86))),(34,(52,82)))))),(((25,(24,(6,(((4,(46,(73,84))),(50,57)),(43,53))))),(10,31)),(8,65)))),(15,(17,67))),(42,(69,(44,(13,(76,87))))))))),((12,(75,(35,66))),(16,78))),(28,(33,(60,(63,(59,68)))))),(62,(36,(80,(26,40))))),(19,((5,70),(29,64)))))),(21,39))));
tree tnt_320 = [&U] 
(1,(79,((48,(41,(((((27,(9,(20,(((18,((77,(85,(((54,(72,(3,(56,(2,(83,(32,47))))))),((((7,37),(74,(38,55))),(23,((22,(30,45)),(51,81)))),(14,(49,61)))),((71,(11,(58,86))),(34,(52,82)))))),(((25,(24,(6,(((4,(46,(73,84))),(50,57)),(43,53))))),(10,31)),(8,65)))),(15,(17,67))),(42,(44,(13,(87,(69,76))))))))),(78,(12,(75,(35,(16,66)))))),(28,(33,(60,(63,(59,68)))))),(62,(36,(26,(40,80))))),(19,((5,70),(29,64)))))),(21,39))));
tree tnt_321 = [&U] 
(1,(79,((48,(41,(((((27,(9,(20,(((18,((77,(85,(((54,(72,(3,(56,(2,(83,(32,47))))))),((((7,37),(74,(38,55))),(23,((22,(30,45)),(51,81)))),(14,(49,61)))),((71,(11,(58,86))),(34,(52,82)))))),(((25,(24,(6,(((4,(46,(73,84))),(50,57)),(43,53))))),(10,31)),(8,65)))),(15,(17,67))),(42,(69,(44,(13,(76,87))))))))),(78,(12,(75,(35,(16,66)))))),(28,(33,(60,(63,(59,68)))))),(62,(36,(80,(26,40))))),(19,((5,70),(29,64)))))),(21,39))));
tree tnt_322 = [&U] 
(1,(79,((48,(41,(((((27,(9,(20,(((18,((77,(85,(((54,(72,(3,(56,(2,(83,(32,47))))))),(((37,(7,(74,(38,55)))),(23,((22,(30,45)),(51,81)))),(14,(49,61)))),((71,(11,(58,86))),(34,(52,82)))))),(((25,(24,(6,(((4,(46,(73,84))),(50,57)),(43,53))))),(10,31)),(8,65)))),(15,(17,67))),(42,(44,(13,(87,(69,76))))))))),(78,(12,(16,(75,(35,66)))))),(28,(33,(60,(63,(59,68)))))),(62,(36,(26,(40,80))))),(19,((5,70),(29,64)))))),(21,39))));
tree tnt_323 = [&U] 
(1,((48,(((((27,(9,(20,(((18,((77,(85,(((54,(72,(3,(56,(2,(83,(32,47))))))),(((37,(7,(74,(38,55)))),(23,((22,(30,45)),(51,81)))),(14,(49,61)))),((71,(11,(58,86))),(34,(52,82)))))),(((25,(24,(6,(((4,(46,(73,84))),(50,57)),(43,53))))),(10,31)),(8,65)))),(15,(17,67))),(42,(44,(69,(13,(76,87))))))))),(78,(12,(16,(75,(35,66)))))),(28,((33,60),(63,(59,68))))),(62,(36,(26,(40,80))))),(79,(41,((64,(5,70)),(19,29)))))),(21,39)));
tree tnt_324 = [&U] 
(1,((48,(((((27,(9,(20,(((18,((77,(85,(((54,(72,(3,(56,(2,(83,(32,47))))))),((((7,37),(74,(38,55))),(23,((22,(30,45)),(51,81)))),(14,(49,61)))),((71,(11,(58,86))),(34,(52,82)))))),(((25,(24,(6,(((4,(46,(73,84))),(50,57)),(43,53))))),(10,31)),(8,65)))),(15,(17,67))),(42,(44,(69,(13,(76,87))))))))),(78,(12,(16,(75,(35,66)))))),(28,(33,(60,(63,(59,68)))))),(62,(36,(26,(40,80))))),(79,(41,((64,(5,70)),(19,29)))))),(21,39)));
tree tnt_325 = [&U] 
(1,((48,((((((9,(20,(((18,((77,(85,(((54,(72,(3,(56,(2,(83,(32,47))))))),(((37,(7,(74,(38,55)))),(23,((22,(30,45)),(51,81)))),(14,(49,61)))),((71,(11,(58,86))),(34,(52,82)))))),(((25,(24,(6,(((4,(46,(73,84))),(50,57)),(43,53))))),(10,31)),(8,65)))),(15,(17,67))),(42,(44,(69,(13,(76,87)))))))),(27,41)),(78,(12,(16,(75,(35,66)))))),(28,(33,(60,(63,(59,68)))))),(62,(36,(26,(40,80))))),(79,((64,(5,70)),(19,29))))),(21,39)));
tree tnt_326 = [&U] 
(1,((48,(((((27,(9,(20,(((18,((77,(85,(((54,(72,(3,(56,(2,(83,(32,47))))))),(((37,(7,(74,(38,55)))),(23,((22,(30,45)),(51,81)))),(14,(49,61)))),((71,(11,(58,86))),(34,(52,82)))))),(((25,(24,(6,(((4,(46,(73,84))),(50,57)),(43,53))))),(10,31)),(8,65)))),(15,(17,67))),(42,(44,(13,(87,(69,76))))))))),(78,(12,(16,(75,(35,66)))))),(28,(33,(60,(63,(59,68)))))),(62,(36,(26,(40,80))))),(79,(41,((64,(5,70)),(19,29)))))),(21,39)));
tree tnt_327 = [&U] 
(1,((48,(((((27,(9,(20,(((18,((77,(85,(((54,(72,(3,(56,(2,(83,(32,47))))))),(((37,(7,(74,(38,55)))),(23,((22,(30,45)),(51,81)))),(14,(49,61)))),((71,(11,(58,86))),(34,(52,82)))))),(((25,(24,(6,(((4,(46,(73,84))),(50,57)),(43,53))))),(10,31)),(8,65)))),(15,(17,67))),(42,(44,(69,(13,(76,87))))))))),(78,(75,(12,(16,(35,66)))))),(28,(33,(60,(63,(59,68)))))),(62,(36,(26,(40,80))))),(79,(41,((64,(5,70)),(19,29)))))),(21,39)));
tree tnt_328 = [&U] 
(1,((48,(((((27,(9,(20,(((18,((77,(85,(((54,(72,(3,(56,(2,(83,(32,47))))))),((((7,37),(74,(38,55))),(23,((22,(30,45)),(51,81)))),(14,(49,61)))),((71,(11,(58,86))),(34,(52,82)))))),(((25,(24,(6,(((4,(46,(73,84))),(50,57)),(43,53))))),(10,31)),(8,65)))),(15,(17,67))),(42,(44,(69,(13,(76,87))))))))),(78,(12,(16,(75,(35,66)))))),(28,((33,60),(63,(59,68))))),(62,(36,(80,(26,40))))),(79,(41,((64,(5,70)),(19,29)))))),(21,39)));
tree tnt_329 = [&U] 
(1,((48,((((((9,(20,(((18,((77,(85,(((54,(72,(3,(56,(2,(83,(32,47))))))),(((37,(7,(74,(38,55)))),(23,((22,(30,45)),(51,81)))),(14,(49,61)))),((71,(11,(58,86))),(34,(52,82)))))),(((25,(24,(6,(((4,(46,(73,84))),(50,57)),(43,53))))),(10,31)),(8,65)))),(15,(17,67))),(42,(44,(69,(13,(76,87)))))))),(27,41)),(78,(12,(16,(75,(35,66)))))),(28,((33,60),(63,(59,68))))),(62,(36,(80,(26,40))))),(79,((64,(5,70)),(19,29))))),(21,39)));
tree tnt_330 = [&U] 
(1,((48,(((((27,(9,(20,(((18,((77,(85,(((54,(72,(3,(56,(2,(83,(32,47))))))),(((37,(7,(74,(38,55)))),(23,((22,(30,45)),(51,81)))),(14,(49,61)))),((71,(11,(58,86))),(34,(52,82)))))),(((25,(24,(6,(((4,(46,(73,84))),(50,57)),(43,53))))),(10,31)),(8,65)))),(15,(17,67))),(42,(44,(13,(87,(69,76))))))))),(78,(12,(16,(75,(35,66)))))),(28,((33,60),(63,(59,68))))),(62,(36,(80,(26,40))))),(79,(41,((64,(5,70)),(19,29)))))),(21,39)));
tree tnt_331 = [&U] 
(1,((48,(((((27,(9,(20,(((18,((77,(85,(((54,(72,(3,(56,(2,(83,(32,47))))))),(((37,(7,(74,(38,55)))),(23,((22,(30,45)),(51,81)))),(14,(49,61)))),((71,(11,(58,86))),(34,(52,82)))))),(((25,(24,(6,(((4,(46,(73,84))),(50,57)),(43,53))))),(10,31)),(8,65)))),(15,(17,67))),(42,(44,(69,(13,(76,87))))))))),(78,(75,(12,(16,(35,66)))))),(28,((33,60),(63,(59,68))))),(62,(36,(80,(26,40))))),(79,(41,((64,(5,70)),(19,29)))))),(21,39)));
tree tnt_332 = [&U] 
(1,((48,((((((9,(20,(((18,((77,(85,(((54,(72,(3,(56,(2,(83,(32,47))))))),((((7,37),(74,(38,55))),(23,((22,(30,45)),(51,81)))),(14,(49,61)))),((71,(11,(58,86))),(34,(52,82)))))),(((25,(24,(6,(((4,(46,(73,84))),(50,57)),(43,53))))),(10,31)),(8,65)))),(15,(17,67))),(42,(44,(69,(13,(76,87)))))))),(27,41)),(78,(12,(16,(75,(35,66)))))),(28,(33,(60,(63,(59,68)))))),(62,(36,(80,(26,40))))),(79,((64,(5,70)),(19,29))))),(21,39)));
tree tnt_333 = [&U] 
(1,((48,(((((27,(9,(20,(((18,((77,(85,(((54,(72,(3,(56,(2,(83,(32,47))))))),((((7,37),(74,(38,55))),(23,((22,(30,45)),(51,81)))),(14,(49,61)))),((71,(11,(58,86))),(34,(52,82)))))),(((25,(24,(6,(((4,(46,(73,84))),(50,57)),(43,53))))),(10,31)),(8,65)))),(15,(17,67))),(42,(44,(13,(87,(69,76))))))))),(78,(12,(16,(75,(35,66)))))),(28,(33,(60,(63,(59,68)))))),(62,(36,(80,(26,40))))),(79,(41,((64,(5,70)),(19,29)))))),(21,39)));
tree tnt_334 = [&U] 
(1,((48,(((((27,(9,(20,(((18,((77,(85,(((54,(72,(3,(56,(2,(83,(32,47))))))),((((7,37),(74,(38,55))),(23,((22,(30,45)),(51,81)))),(14,(49,61)))),((71,(11,(58,86))),(34,(52,82)))))),(((25,(24,(6,(((4,(46,(73,84))),(50,57)),(43,53))))),(10,31)),(8,65)))),(15,(17,67))),(42,(44,(69,(13,(76,87))))))))),(78,(75,(12,(16,(35,66)))))),(28,(33,(60,(63,(59,68)))))),(62,(36,(80,(26,40))))),(79,(41,((64,(5,70)),(19,29)))))),(21,39)));
tree tnt_335 = [&U] 
(1,((48,((((((9,(20,(((18,((77,(85,(((54,(72,(3,(56,(2,(83,(32,47))))))),(((37,(7,(74,(38,55)))),(23,((22,(30,45)),(51,81)))),(14,(49,61)))),((71,(11,(58,86))),(34,(52,82)))))),(((25,(24,(6,(((4,(46,(73,84))),(50,57)),(43,53))))),(10,31)),(8,65)))),(15,(17,67))),(42,(44,(69,(13,(76,87)))))))),(27,41)),(78,(12,(16,(75,(35,66)))))),(28,(33,(60,(63,(59,68)))))),(62,(36,(80,(26,40))))),(79,(5,((19,29),(64,70)))))),(21,39)));
tree tnt_336 = [&U] 
(1,((48,((((((9,(20,(((18,((77,(85,(((54,(72,(3,(56,(2,(83,(32,47))))))),(((37,(7,(74,(38,55)))),(23,((22,(30,45)),(51,81)))),(14,(49,61)))),((71,(11,(58,86))),(34,(52,82)))))),(((25,(24,(6,(((4,(46,(73,84))),(50,57)),(43,53))))),(10,31)),(8,65)))),(15,(17,67))),(42,(44,(13,(87,(69,76)))))))),(27,41)),(78,(12,(16,(75,(35,66)))))),(28,(33,(60,(63,(59,68)))))),(62,(36,(80,(26,40))))),(79,((64,(5,70)),(19,29))))),(21,39)));
tree tnt_337 = [&U] 
(1,((48,((((((9,(20,(((18,((77,(85,(((54,(72,(3,(56,(2,(83,(32,47))))))),(((37,(7,(74,(38,55)))),(23,((22,(30,45)),(51,81)))),(14,(49,61)))),((71,(11,(58,86))),(34,(52,82)))))),(((25,(24,(6,(((4,(46,(73,84))),(50,57)),(43,53))))),(10,31)),(8,65)))),(15,(17,67))),(42,(44,(69,(13,(76,87)))))))),(27,41)),(78,(75,(12,(16,(35,66)))))),(28,(33,(60,(63,(59,68)))))),(62,(36,(80,(26,40))))),(79,((64,(5,70)),(19,29))))),(21,39)));
tree tnt_338 = [&U] 
(1,((48,(((((27,(9,(20,(((18,((77,(85,(((54,(72,(3,(56,(2,(83,(32,47))))))),(((37,(7,(74,(38,55)))),(23,((22,(30,45)),(51,81)))),(14,(49,61)))),((71,(11,(58,86))),(34,(52,82)))))),(((25,(24,(6,(((4,(46,(73,84))),(50,57)),(43,53))))),(10,31)),(8,65)))),(15,(17,67))),(42,(44,(13,(87,(69,76))))))))),(78,(75,(12,(16,(35,66)))))),(28,(33,(60,(63,(59,68)))))),(62,(36,(80,(26,40))))),(79,(41,((64,(5,70)),(19,29)))))),(21,39)));
tree tnt_339 = [&U] 
(1,((48,(((((27,(9,(20,(((18,((77,(85,(((54,(72,(3,(56,(2,(83,(32,47))))))),(((37,(7,(74,(38,55)))),(23,((22,(30,45)),(51,81)))),(14,(49,61)))),((71,(11,(58,86))),(34,(52,82)))))),(((25,(24,(6,(((4,(46,(73,84))),(50,57)),(43,53))))),(10,31)),(8,65)))),(15,(17,67))),(42,(44,(69,(13,(76,87))))))))),(16,(78,(75,(12,(35,66)))))),(28,(33,(60,(63,(59,68)))))),(62,(36,(26,(40,80))))),(79,(41,((64,(5,70)),(19,29)))))),(21,39)));
tree tnt_340 = [&U] 
(1,((48,(((((27,(9,(20,(((18,((77,(85,(((54,(72,(3,(56,(2,(83,(32,47))))))),(((37,(7,(74,(38,55)))),(23,((22,(30,45)),(51,81)))),(14,(49,61)))),((71,(11,(58,86))),(34,(52,82)))))),(((25,(24,(6,(((4,(46,(73,84))),(50,57)),(43,53))))),(10,31)),(8,65)))),(15,(17,67))),(42,(44,(69,(13,(76,87))))))))),(16,(78,(75,(12,(35,66)))))),(28,((33,60),(63,(59,68))))),(62,(36,(80,(26,40))))),(79,(41,((64,(5,70)),(19,29)))))),(21,39)));
tree tnt_341 = [&U] 
(1,((48,(((((27,(9,(20,(((18,((77,(85,(((54,(72,(3,(56,(2,(83,(32,47))))))),((((7,37),(74,(38,55))),(23,((22,(30,45)),(51,81)))),(14,(49,61)))),((71,(11,(58,86))),(34,(52,82)))))),(((25,(24,(6,(((4,(46,(73,84))),(50,57)),(43,53))))),(10,31)),(8,65)))),(15,(17,67))),(42,(44,(69,(13,(76,87))))))))),(16,(78,(75,(12,(35,66)))))),(28,(33,(60,(63,(59,68)))))),(62,(36,(80,(26,40))))),(79,(41,((64,(5,70)),(19,29)))))),(21,39)));
tree tnt_342 = [&U] 
(1,((48,(((((27,(9,(20,(((18,((77,(85,(((54,(72,(3,(56,(2,(83,(32,47))))))),(((37,(7,(74,(38,55)))),(23,((22,(30,45)),(51,81)))),(14,(49,61)))),((71,(11,(58,86))),(34,(52,82)))))),(((25,(24,(6,(((4,(46,(73,84))),(50,57)),(43,53))))),(10,31)),(8,65)))),(15,(17,67))),(42,(44,(13,(87,(69,76))))))))),(16,(78,(75,(12,(35,66)))))),(28,(33,(60,(63,(59,68)))))),(62,(36,(80,(26,40))))),(79,(41,((64,(5,70)),(19,29)))))),(21,39)));
tree tnt_343 = [&U] 
(1,((48,(((((27,(9,(20,(((18,((77,(85,(((54,(72,(3,(56,(2,(83,(32,47))))))),(((37,(7,(74,(38,55)))),(23,((22,(30,45)),(51,81)))),(14,(49,61)))),((71,(11,(58,86))),(34,(52,82)))))),(((25,(24,(6,(((4,(46,(73,84))),(50,57)),(43,53))))),(10,31)),(8,65)))),(15,(17,67))),(42,(44,(69,(13,(76,87))))))))),(78,(16,(75,(12,(35,66)))))),(28,((33,60),(63,(59,68))))),(62,(36,(26,(40,80))))),(79,(41,((64,(5,70)),(19,29)))))),(21,39)));
tree tnt_344 = [&U] 
(1,((48,(((((27,(9,(20,(((18,((77,(85,(((54,(72,(3,(56,(2,(83,(32,47))))))),((((7,37),(74,(38,55))),(23,((22,(30,45)),(51,81)))),(14,(49,61)))),((71,(11,(58,86))),(34,(52,82)))))),(((25,(24,(6,(((4,(46,(73,84))),(50,57)),(43,53))))),(10,31)),(8,65)))),(15,(17,67))),(42,(44,(69,(13,(76,87))))))))),(78,(16,(75,(12,(35,66)))))),(28,(33,(60,(63,(59,68)))))),(62,(36,(26,(40,80))))),(79,(41,((64,(5,70)),(19,29)))))),(21,39)));
tree tnt_345 = [&U] 
(1,((48,((((((9,(20,(((18,((77,(85,(((54,(72,(3,(56,(2,(83,(32,47))))))),(((37,(7,(74,(38,55)))),(23,((22,(30,45)),(51,81)))),(14,(49,61)))),((71,(11,(58,86))),(34,(52,82)))))),(((25,(24,(6,(((4,(46,(73,84))),(50,57)),(43,53))))),(10,31)),(8,65)))),(15,(17,67))),(42,(44,(69,(13,(76,87)))))))),(27,41)),(78,(16,(75,(12,(35,66)))))),(28,(33,(60,(63,(59,68)))))),(62,(36,(26,(40,80))))),(79,((64,(5,70)),(19,29))))),(21,39)));
tree tnt_346 = [&U] 
(1,((48,(((((27,(9,(20,(((18,((77,(85,(((54,(72,(3,(56,(2,(83,(32,47))))))),(((37,(7,(74,(38,55)))),(23,((22,(30,45)),(51,81)))),(14,(49,61)))),((71,(11,(58,86))),(34,(52,82)))))),(((25,(24,(6,(((4,(46,(73,84))),(50,57)),(43,53))))),(10,31)),(8,65)))),(15,(17,67))),(42,(44,(13,(87,(69,76))))))))),(78,(16,(75,(12,(35,66)))))),(28,(33,(60,(63,(59,68)))))),(62,(36,(26,(40,80))))),(79,(41,((64,(5,70)),(19,29)))))),(21,39)));
tree tnt_347 = [&U] 
(1,((48,(((((27,(9,(20,(((18,((77,(85,(((54,(72,(3,(56,(2,(83,(32,47))))))),((((7,37),(74,(38,55))),(23,((22,(30,45)),(51,81)))),(14,(49,61)))),((71,(11,(58,86))),(34,(52,82)))))),(((25,(24,(6,(((4,(46,(73,84))),(50,57)),(43,53))))),(10,31)),(8,65)))),(15,(17,67))),(42,(44,(69,(13,(76,87))))))))),(78,(16,(75,(12,(35,66)))))),(28,((33,60),(63,(59,68))))),(62,(36,(80,(26,40))))),(79,(41,((64,(5,70)),(19,29)))))),(21,39)));
tree tnt_348 = [&U] 
(1,((48,((((((9,(20,(((18,((77,(85,(((54,(72,(3,(56,(2,(83,(32,47))))))),(((37,(7,(74,(38,55)))),(23,((22,(30,45)),(51,81)))),(14,(49,61)))),((71,(11,(58,86))),(34,(52,82)))))),(((25,(24,(6,(((4,(46,(73,84))),(50,57)),(43,53))))),(10,31)),(8,65)))),(15,(17,67))),(42,(44,(69,(13,(76,87)))))))),(27,41)),(78,(16,(75,(12,(35,66)))))),(28,((33,60),(63,(59,68))))),(62,(36,(80,(26,40))))),(79,((64,(5,70)),(19,29))))),(21,39)));
tree tnt_349 = [&U] 
(1,((48,(((((27,(9,(20,(((18,((77,(85,(((54,(72,(3,(56,(2,(83,(32,47))))))),(((37,(7,(74,(38,55)))),(23,((22,(30,45)),(51,81)))),(14,(49,61)))),((71,(11,(58,86))),(34,(52,82)))))),(((25,(24,(6,(((4,(46,(73,84))),(50,57)),(43,53))))),(10,31)),(8,65)))),(15,(17,67))),(42,(44,(13,(87,(69,76))))))))),(78,(16,(75,(12,(35,66)))))),(28,((33,60),(63,(59,68))))),(62,(36,(80,(26,40))))),(79,(41,((64,(5,70)),(19,29)))))),(21,39)));
tree tnt_350 = [&U] 
(1,((48,((((((9,(20,(((18,((77,(85,(((54,(72,(3,(56,(2,(83,(32,47))))))),((((7,37),(74,(38,55))),(23,((22,(30,45)),(51,81)))),(14,(49,61)))),((71,(11,(58,86))),(34,(52,82)))))),(((25,(24,(6,(((4,(46,(73,84))),(50,57)),(43,53))))),(10,31)),(8,65)))),(15,(17,67))),(42,(44,(69,(13,(76,87)))))))),(27,41)),(78,(16,(75,(12,(35,66)))))),(28,(33,(60,(63,(59,68)))))),(62,(36,(80,(26,40))))),(79,((64,(5,70)),(19,29))))),(21,39)));
tree tnt_351 = [&U] 
(1,((48,(((((27,(9,(20,(((18,((77,(85,(((54,(72,(3,(56,(2,(83,(32,47))))))),((((7,37),(74,(38,55))),(23,((22,(30,45)),(51,81)))),(14,(49,61)))),((71,(11,(58,86))),(34,(52,82)))))),(((25,(24,(6,(((4,(46,(73,84))),(50,57)),(43,53))))),(10,31)),(8,65)))),(15,(17,67))),(42,(44,(13,(87,(69,76))))))))),(78,(16,(75,(12,(35,66)))))),(28,(33,(60,(63,(59,68)))))),(62,(36,(80,(26,40))))),(79,(41,((64,(5,70)),(19,29)))))),(21,39)));
tree tnt_352 = [&U] 
(1,((48,((((((9,(20,(((18,((77,(85,(((54,(72,(3,(56,(2,(83,(32,47))))))),(((37,(7,(74,(38,55)))),(23,((22,(30,45)),(51,81)))),(14,(49,61)))),((71,(11,(58,86))),(34,(52,82)))))),(((25,(24,(6,(((4,(46,(73,84))),(50,57)),(43,53))))),(10,31)),(8,65)))),(15,(17,67))),(42,(44,(69,(13,(76,87)))))))),(27,41)),(78,(16,(75,(12,(35,66)))))),(28,(33,(60,(63,(59,68)))))),(62,(36,(80,(26,40))))),(79,(5,((19,29),(64,70)))))),(21,39)));
tree tnt_353 = [&U] 
(1,((48,((((((9,(20,(((18,((77,(85,(((54,(72,(3,(56,(2,(83,(32,47))))))),(((37,(7,(74,(38,55)))),(23,((22,(30,45)),(51,81)))),(14,(49,61)))),((71,(11,(58,86))),(34,(52,82)))))),(((25,(24,(6,(((4,(46,(73,84))),(50,57)),(43,53))))),(10,31)),(8,65)))),(15,(17,67))),(42,(44,(13,(87,(69,76)))))))),(27,41)),(78,(16,(75,(12,(35,66)))))),(28,(33,(60,(63,(59,68)))))),(62,(36,(80,(26,40))))),(79,((64,(5,70)),(19,29))))),(21,39)));
tree tnt_354 = [&U] 
(1,((48,(((((27,(9,(20,(((18,((77,(85,(((54,(72,(3,(56,(2,(83,(32,47))))))),(((37,(7,(74,(38,55)))),(23,((22,(30,45)),(51,81)))),(14,(49,61)))),((71,(11,(58,86))),(34,(52,82)))))),(((25,(24,(6,(((4,(46,(73,84))),(50,57)),(43,53))))),(10,31)),(8,65)))),(15,(17,67))),(42,(44,(69,(13,(76,87))))))))),(16,(78,(12,(75,(35,66)))))),(28,((33,60),(63,(59,68))))),(62,(36,(26,(40,80))))),(79,(41,((64,(5,70)),(19,29)))))),(21,39)));
tree tnt_355 = [&U] 
(1,((48,(((((27,(9,(20,(((18,((77,(85,(((54,(72,(3,(56,(2,(83,(32,47))))))),((((7,37),(74,(38,55))),(23,((22,(30,45)),(51,81)))),(14,(49,61)))),((71,(11,(58,86))),(34,(52,82)))))),(((25,(24,(6,(((4,(46,(73,84))),(50,57)),(43,53))))),(10,31)),(8,65)))),(15,(17,67))),(42,(44,(69,(13,(76,87))))))))),(16,(78,(12,(75,(35,66)))))),(28,(33,(60,(63,(59,68)))))),(62,(36,(26,(40,80))))),(79,(41,((64,(5,70)),(19,29)))))),(21,39)));
tree tnt_356 = [&U] 
(1,((48,(((((27,(9,(20,(((18,((77,(85,(((54,(72,(3,(56,(2,(83,(32,47))))))),(((37,(7,(74,(38,55)))),(23,((22,(30,45)),(51,81)))),(14,(49,61)))),((71,(11,(58,86))),(34,(52,82)))))),(((25,(24,(6,(((4,(46,(73,84))),(50,57)),(43,53))))),(10,31)),(8,65)))),(15,(17,67))),(42,(44,(13,(87,(69,76))))))))),(16,(78,(12,(75,(35,66)))))),(28,(33,(60,(63,(59,68)))))),(62,(36,(26,(40,80))))),(79,(41,((64,(5,70)),(19,29)))))),(21,39)));
tree tnt_357 = [&U] 
(1,((48,(((((27,(9,(20,(((18,((77,(85,(((54,(72,(3,(56,(2,(83,(32,47))))))),((((7,37),(74,(38,55))),(23,((22,(30,45)),(51,81)))),(14,(49,61)))),((71,(11,(58,86))),(34,(52,82)))))),(((25,(24,(6,(((4,(46,(73,84))),(50,57)),(43,53))))),(10,31)),(8,65)))),(15,(17,67))),(42,(44,(69,(13,(76,87))))))))),(16,(78,(12,(75,(35,66)))))),(28,((33,60),(63,(59,68))))),(62,(36,(80,(26,40))))),(79,(41,((64,(5,70)),(19,29)))))),(21,39)));
tree tnt_358 = [&U] 
(1,((48,(((((27,(9,(20,(((18,((77,(85,(((54,(72,(3,(56,(2,(83,(32,47))))))),(((37,(7,(74,(38,55)))),(23,((22,(30,45)),(51,81)))),(14,(49,61)))),((71,(11,(58,86))),(34,(52,82)))))),(((25,(24,(6,(((4,(46,(73,84))),(50,57)),(43,53))))),(10,31)),(8,65)))),(15,(17,67))),(42,(44,(13,(87,(69,76))))))))),(16,(78,(12,(75,(35,66)))))),(28,((33,60),(63,(59,68))))),(62,(36,(80,(26,40))))),(79,(41,((64,(5,70)),(19,29)))))),(21,39)));
tree tnt_359 = [&U] 
(1,((48,(((((27,(9,(20,(((18,((77,(85,(((54,(72,(3,(56,(2,(83,(32,47))))))),((((7,37),(74,(38,55))),(23,((22,(30,45)),(51,81)))),(14,(49,61)))),((71,(11,(58,86))),(34,(52,82)))))),(((25,(24,(6,(((4,(46,(73,84))),(50,57)),(43,53))))),(10,31)),(8,65)))),(15,(17,67))),(42,(44,(13,(87,(69,76))))))))),(16,(78,(12,(75,(35,66)))))),(28,(33,(60,(63,(59,68)))))),(62,(36,(80,(26,40))))),(79,(41,((64,(5,70)),(19,29)))))),(21,39)));
tree tnt_360 = [&U] 
(1,((48,(((((27,(9,(20,(((18,((77,(85,(((54,(72,(3,(56,(2,(83,(32,47))))))),(((37,(7,(74,(38,55)))),(23,((22,(30,45)),(51,81)))),(14,(49,61)))),((71,(11,(58,86))),(34,(52,82)))))),(((25,(24,(6,(((4,(46,(73,84))),(50,57)),(43,53))))),(10,31)),(8,65)))),(15,(17,67))),(42,(44,(69,(13,(76,87))))))))),(78,(12,(75,(16,(35,66)))))),(28,((33,60),(63,(59,68))))),(62,(36,(26,(40,80))))),(79,(41,((64,(5,70)),(19,29)))))),(21,39)));
tree tnt_361 = [&U] 
(1,((48,(((((27,(9,(20,(((18,((77,(85,(((54,(72,(3,(56,(2,(83,(32,47))))))),((((7,37),(74,(38,55))),(23,((22,(30,45)),(51,81)))),(14,(49,61)))),((71,(11,(58,86))),(34,(52,82)))))),(((25,(24,(6,(((4,(46,(73,84))),(50,57)),(43,53))))),(10,31)),(8,65)))),(15,(17,67))),(42,(44,(69,(13,(76,87))))))))),(78,(12,(75,(16,(35,66)))))),(28,(33,(60,(63,(59,68)))))),(62,(36,(26,(40,80))))),(79,(41,((64,(5,70)),(19,29)))))),(21,39)));
tree tnt_362 = [&U] 
(1,((48,((((((9,(20,(((18,((77,(85,(((54,(72,(3,(56,(2,(83,(32,47))))))),(((37,(7,(74,(38,55)))),(23,((22,(30,45)),(51,81)))),(14,(49,61)))),((71,(11,(58,86))),(34,(52,82)))))),(((25,(24,(6,(((4,(46,(73,84))),(50,57)),(43,53))))),(10,31)),(8,65)))),(15,(17,67))),(42,(44,(69,(13,(76,87)))))))),(27,41)),(78,(12,(75,(16,(35,66)))))),(28,(33,(60,(63,(59,68)))))),(62,(36,(26,(40,80))))),(79,((64,(5,70)),(19,29))))),(21,39)));
tree tnt_363 = [&U] 
(1,((48,(((((27,(9,(20,(((18,((77,(85,(((54,(72,(3,(56,(2,(83,(32,47))))))),(((37,(7,(74,(38,55)))),(23,((22,(30,45)),(51,81)))),(14,(49,61)))),((71,(11,(58,86))),(34,(52,82)))))),(((25,(24,(6,(((4,(46,(73,84))),(50,57)),(43,53))))),(10,31)),(8,65)))),(15,(17,67))),(42,(44,(13,(87,(69,76))))))))),(78,(12,(75,(16,(35,66)))))),(28,(33,(60,(63,(59,68)))))),(62,(36,(26,(40,80))))),(79,(41,((64,(5,70)),(19,29)))))),(21,39)));
tree tnt_364 = [&U] 
(1,((48,(((((27,(9,(20,(((18,((77,(85,(((54,(72,(3,(56,(2,(83,(32,47))))))),((((7,37),(74,(38,55))),(23,((22,(30,45)),(51,81)))),(14,(49,61)))),((71,(11,(58,86))),(34,(52,82)))))),(((25,(24,(6,(((4,(46,(73,84))),(50,57)),(43,53))))),(10,31)),(8,65)))),(15,(17,67))),(42,(44,(69,(13,(76,87))))))))),(78,(12,(75,(16,(35,66)))))),(28,((33,60),(63,(59,68))))),(62,(36,(80,(26,40))))),(79,(41,((64,(5,70)),(19,29)))))),(21,39)));
tree tnt_365 = [&U] 
(1,((48,((((((9,(20,(((18,((77,(85,(((54,(72,(3,(56,(2,(83,(32,47))))))),(((37,(7,(74,(38,55)))),(23,((22,(30,45)),(51,81)))),(14,(49,61)))),((71,(11,(58,86))),(34,(52,82)))))),(((25,(24,(6,(((4,(46,(73,84))),(50,57)),(43,53))))),(10,31)),(8,65)))),(15,(17,67))),(42,(44,(69,(13,(76,87)))))))),(27,41)),(78,(12,(75,(16,(35,66)))))),(28,((33,60),(63,(59,68))))),(62,(36,(80,(26,40))))),(79,((64,(5,70)),(19,29))))),(21,39)));
tree tnt_366 = [&U] 
(1,((48,(((((27,(9,(20,(((18,((77,(85,(((54,(72,(3,(56,(2,(83,(32,47))))))),(((37,(7,(74,(38,55)))),(23,((22,(30,45)),(51,81)))),(14,(49,61)))),((71,(11,(58,86))),(34,(52,82)))))),(((25,(24,(6,(((4,(46,(73,84))),(50,57)),(43,53))))),(10,31)),(8,65)))),(15,(17,67))),(42,(44,(13,(87,(69,76))))))))),(78,(12,(75,(16,(35,66)))))),(28,((33,60),(63,(59,68))))),(62,(36,(80,(26,40))))),(79,(41,((64,(5,70)),(19,29)))))),(21,39)));
tree tnt_367 = [&U] 
(1,((48,((((((9,(20,(((18,((77,(85,(((54,(72,(3,(56,(2,(83,(32,47))))))),((((7,37),(74,(38,55))),(23,((22,(30,45)),(51,81)))),(14,(49,61)))),((71,(11,(58,86))),(34,(52,82)))))),(((25,(24,(6,(((4,(46,(73,84))),(50,57)),(43,53))))),(10,31)),(8,65)))),(15,(17,67))),(42,(44,(69,(13,(76,87)))))))),(27,41)),(78,(12,(75,(16,(35,66)))))),(28,(33,(60,(63,(59,68)))))),(62,(36,(80,(26,40))))),(79,((64,(5,70)),(19,29))))),(21,39)));
tree tnt_368 = [&U] 
(1,((48,(((((27,(9,(20,(((18,((77,(85,(((54,(72,(3,(56,(2,(83,(32,47))))))),((((7,37),(74,(38,55))),(23,((22,(30,45)),(51,81)))),(14,(49,61)))),((71,(11,(58,86))),(34,(52,82)))))),(((25,(24,(6,(((4,(46,(73,84))),(50,57)),(43,53))))),(10,31)),(8,65)))),(15,(17,67))),(42,(44,(13,(87,(69,76))))))))),(78,(12,(75,(16,(35,66)))))),(28,(33,(60,(63,(59,68)))))),(62,(36,(80,(26,40))))),(79,(41,((64,(5,70)),(19,29)))))),(21,39)));
tree tnt_369 = [&U] 
(1,((48,((((((9,(20,(((18,((77,(85,(((54,(72,(3,(56,(2,(83,(32,47))))))),(((37,(7,(74,(38,55)))),(23,((22,(30,45)),(51,81)))),(14,(49,61)))),((71,(11,(58,86))),(34,(52,82)))))),(((25,(24,(6,(((4,(46,(73,84))),(50,57)),(43,53))))),(10,31)),(8,65)))),(15,(17,67))),(42,(44,(69,(13,(76,87)))))))),(27,41)),(78,(12,(75,(16,(35,66)))))),(28,(33,(60,(63,(59,68)))))),(62,(36,(80,(26,40))))),(79,(5,((19,29),(64,70)))))),(21,39)));
tree tnt_370 = [&U] 
(1,((48,((((((9,(20,(((18,((77,(85,(((54,(72,(3,(56,(2,(83,(32,47))))))),(((37,(7,(74,(38,55)))),(23,((22,(30,45)),(51,81)))),(14,(49,61)))),((71,(11,(58,86))),(34,(52,82)))))),(((25,(24,(6,(((4,(46,(73,84))),(50,57)),(43,53))))),(10,31)),(8,65)))),(15,(17,67))),(42,(44,(13,(87,(69,76)))))))),(27,41)),(78,(12,(75,(16,(35,66)))))),(28,(33,(60,(63,(59,68)))))),(62,(36,(80,(26,40))))),(79,((64,(5,70)),(19,29))))),(21,39)));
tree tnt_371 = [&U] 
(1,((48,(((((27,(9,(20,(((18,((77,(85,(((54,(72,(3,(56,(2,(83,(32,47))))))),((((7,37),(74,(38,55))),(23,((22,(30,45)),(51,81)))),(14,(49,61)))),((71,(11,(58,86))),(34,(52,82)))))),(((25,(24,(6,(((4,(46,(73,84))),(50,57)),(43,53))))),(10,31)),(8,65)))),(15,(17,67))),(42,(44,(69,(13,(76,87))))))))),(78,(16,(12,(75,(35,66)))))),(28,((33,60),(63,(59,68))))),(62,(36,(26,(40,80))))),(79,(41,((64,(5,70)),(19,29)))))),(21,39)));
tree tnt_372 = [&U] 
(1,((48,((((((9,(20,(((18,((77,(85,(((54,(72,(3,(56,(2,(83,(32,47))))))),(((37,(7,(74,(38,55)))),(23,((22,(30,45)),(51,81)))),(14,(49,61)))),((71,(11,(58,86))),(34,(52,82)))))),(((25,(24,(6,(((4,(46,(73,84))),(50,57)),(43,53))))),(10,31)),(8,65)))),(15,(17,67))),(42,(44,(69,(13,(76,87)))))))),(27,41)),(78,(16,(12,(75,(35,66)))))),(28,((33,60),(63,(59,68))))),(62,(36,(26,(40,80))))),(79,((64,(5,70)),(19,29))))),(21,39)));
tree tnt_373 = [&U] 
(1,((48,(((((27,(9,(20,(((18,((77,(85,(((54,(72,(3,(56,(2,(83,(32,47))))))),(((37,(7,(74,(38,55)))),(23,((22,(30,45)),(51,81)))),(14,(49,61)))),((71,(11,(58,86))),(34,(52,82)))))),(((25,(24,(6,(((4,(46,(73,84))),(50,57)),(43,53))))),(10,31)),(8,65)))),(15,(17,67))),(42,(44,(13,(87,(69,76))))))))),(78,(16,(12,(75,(35,66)))))),(28,((33,60),(63,(59,68))))),(62,(36,(26,(40,80))))),(79,(41,((64,(5,70)),(19,29)))))),(21,39)));
tree tnt_374 = [&U] 
(1,((48,(((((27,(9,(20,(((18,((77,(85,(((54,(72,(3,(56,(2,(83,(32,47))))))),(((37,(7,(74,(38,55)))),(23,((22,(30,45)),(51,81)))),(14,(49,61)))),((71,(11,(58,86))),(34,(52,82)))))),(((25,(24,(6,(((4,(46,(73,84))),(50,57)),(43,53))))),(10,31)),(8,65)))),(15,(17,67))),(42,(44,(69,(13,(76,87))))))))),(78,(75,(16,(12,(35,66)))))),(28,((33,60),(63,(59,68))))),(62,(36,(26,(40,80))))),(79,(41,((64,(5,70)),(19,29)))))),(21,39)));
tree tnt_375 = [&U] 
(1,((48,((((((9,(20,(((18,((77,(85,(((54,(72,(3,(56,(2,(83,(32,47))))))),((((7,37),(74,(38,55))),(23,((22,(30,45)),(51,81)))),(14,(49,61)))),((71,(11,(58,86))),(34,(52,82)))))),(((25,(24,(6,(((4,(46,(73,84))),(50,57)),(43,53))))),(10,31)),(8,65)))),(15,(17,67))),(42,(44,(69,(13,(76,87)))))))),(27,41)),(78,(16,(12,(75,(35,66)))))),(28,(33,(60,(63,(59,68)))))),(62,(36,(26,(40,80))))),(79,((64,(5,70)),(19,29))))),(21,39)));
tree tnt_376 = [&U] 
(1,((48,(((((27,(9,(20,(((18,((77,(85,(((54,(72,(3,(56,(2,(83,(32,47))))))),((((7,37),(74,(38,55))),(23,((22,(30,45)),(51,81)))),(14,(49,61)))),((71,(11,(58,86))),(34,(52,82)))))),(((25,(24,(6,(((4,(46,(73,84))),(50,57)),(43,53))))),(10,31)),(8,65)))),(15,(17,67))),(42,(44,(13,(87,(69,76))))))))),(78,(16,(12,(75,(35,66)))))),(28,(33,(60,(63,(59,68)))))),(62,(36,(26,(40,80))))),(79,(41,((64,(5,70)),(19,29)))))),(21,39)));
tree tnt_377 = [&U] 
(1,((48,(((((27,(9,(20,(((18,((77,(85,(((54,(72,(3,(56,(2,(83,(32,47))))))),((((7,37),(74,(38,55))),(23,((22,(30,45)),(51,81)))),(14,(49,61)))),((71,(11,(58,86))),(34,(52,82)))))),(((25,(24,(6,(((4,(46,(73,84))),(50,57)),(43,53))))),(10,31)),(8,65)))),(15,(17,67))),(42,(44,(69,(13,(76,87))))))))),(78,(75,(16,(12,(35,66)))))),(28,(33,(60,(63,(59,68)))))),(62,(36,(26,(40,80))))),(79,(41,((64,(5,70)),(19,29)))))),(21,39)));
tree tnt_378 = [&U] 
(1,((48,((((((9,(20,(((18,((77,(85,(((54,(72,(3,(56,(2,(83,(32,47))))))),(((37,(7,(74,(38,55)))),(23,((22,(30,45)),(51,81)))),(14,(49,61)))),((71,(11,(58,86))),(34,(52,82)))))),(((25,(24,(6,(((4,(46,(73,84))),(50,57)),(43,53))))),(10,31)),(8,65)))),(15,(17,67))),(42,(44,(69,(13,(76,87)))))))),(27,41)),(78,(16,(12,(75,(35,66)))))),(28,(33,(60,(63,(59,68)))))),(62,(36,(26,(40,80))))),(79,(5,((19,29),(64,70)))))),(21,39)));
tree tnt_379 = [&U] 
(1,((48,((((((9,(20,(((18,((77,(85,(((54,(72,(3,(56,(2,(83,(32,47))))))),(((37,(7,(74,(38,55)))),(23,((22,(30,45)),(51,81)))),(14,(49,61)))),((71,(11,(58,86))),(34,(52,82)))))),(((25,(24,(6,(((4,(46,(73,84))),(50,57)),(43,53))))),(10,31)),(8,65)))),(15,(17,67))),(42,(44,(13,(87,(69,76)))))))),(27,41)),(78,(16,(12,(75,(35,66)))))),(28,(33,(60,(63,(59,68)))))),(62,(36,(26,(40,80))))),(79,((64,(5,70)),(19,29))))),(21,39)));
tree tnt_380 = [&U] 
(1,((48,((((((9,(20,(((18,((77,(85,(((54,(72,(3,(56,(2,(83,(32,47))))))),(((37,(7,(74,(38,55)))),(23,((22,(30,45)),(51,81)))),(14,(49,61)))),((71,(11,(58,86))),(34,(52,82)))))),(((25,(24,(6,(((4,(46,(73,84))),(50,57)),(43,53))))),(10,31)),(8,65)))),(15,(17,67))),(42,(44,(69,(13,(76,87)))))))),(27,41)),(78,(75,(16,(12,(35,66)))))),(28,(33,(60,(63,(59,68)))))),(62,(36,(26,(40,80))))),(79,((64,(5,70)),(19,29))))),(21,39)));
tree tnt_381 = [&U] 
(1,((48,(((((27,(9,(20,(((18,((77,(85,(((54,(72,(3,(56,(2,(83,(32,47))))))),(((37,(7,(74,(38,55)))),(23,((22,(30,45)),(51,81)))),(14,(49,61)))),((71,(11,(58,86))),(34,(52,82)))))),(((25,(24,(6,(((4,(46,(73,84))),(50,57)),(43,53))))),(10,31)),(8,65)))),(15,(17,67))),(42,(44,(13,(87,(69,76))))))))),(78,(75,(16,(12,(35,66)))))),(28,(33,(60,(63,(59,68)))))),(62,(36,(26,(40,80))))),(79,(41,((64,(5,70)),(19,29)))))),(21,39)));
tree tnt_382 = [&U] 
(1,((48,((((((9,(20,(((18,((77,(85,(((54,(72,(3,(56,(2,(83,(32,47))))))),((((7,37),(74,(38,55))),(23,((22,(30,45)),(51,81)))),(14,(49,61)))),((71,(11,(58,86))),(34,(52,82)))))),(((25,(24,(6,(((4,(46,(73,84))),(50,57)),(43,53))))),(10,31)),(8,65)))),(15,(17,67))),(42,(44,(69,(13,(76,87)))))))),(27,41)),(78,(16,(12,(75,(35,66)))))),(28,((33,60),(63,(59,68))))),(62,(36,(80,(26,40))))),(79,((64,(5,70)),(19,29))))),(21,39)));
tree tnt_383 = [&U] 
(1,((48,(((((27,(9,(20,(((18,((77,(85,(((54,(72,(3,(56,(2,(83,(32,47))))))),((((7,37),(74,(38,55))),(23,((22,(30,45)),(51,81)))),(14,(49,61)))),((71,(11,(58,86))),(34,(52,82)))))),(((25,(24,(6,(((4,(46,(73,84))),(50,57)),(43,53))))),(10,31)),(8,65)))),(15,(17,67))),(42,(44,(13,(87,(69,76))))))))),(78,(16,(12,(75,(35,66)))))),(28,((33,60),(63,(59,68))))),(62,(36,(80,(26,40))))),(79,(41,((64,(5,70)),(19,29)))))),(21,39)));
tree tnt_384 = [&U] 
(1,((48,(((((27,(9,(20,(((18,((77,(85,(((54,(72,(3,(56,(2,(83,(32,47))))))),((((7,37),(74,(38,55))),(23,((22,(30,45)),(51,81)))),(14,(49,61)))),((71,(11,(58,86))),(34,(52,82)))))),(((25,(24,(6,(((4,(46,(73,84))),(50,57)),(43,53))))),(10,31)),(8,65)))),(15,(17,67))),(42,(44,(69,(13,(76,87))))))))),(78,(75,(16,(12,(35,66)))))),(28,((33,60),(63,(59,68))))),(62,(36,(80,(26,40))))),(79,(41,((64,(5,70)),(19,29)))))),(21,39)));
tree tnt_385 = [&U] 
(1,((48,((((((9,(20,(((18,((77,(85,(((54,(72,(3,(56,(2,(83,(32,47))))))),(((37,(7,(74,(38,55)))),(23,((22,(30,45)),(51,81)))),(14,(49,61)))),((71,(11,(58,86))),(34,(52,82)))))),(((25,(24,(6,(((4,(46,(73,84))),(50,57)),(43,53))))),(10,31)),(8,65)))),(15,(17,67))),(42,(44,(69,(13,(76,87)))))))),(27,41)),(78,(16,(12,(75,(35,66)))))),(28,((33,60),(63,(59,68))))),(62,(36,(80,(26,40))))),(79,(5,((19,29),(64,70)))))),(21,39)));
tree tnt_386 = [&U] 
(1,((48,((((((9,(20,(((18,((77,(85,(((54,(72,(3,(56,(2,(83,(32,47))))))),(((37,(7,(74,(38,55)))),(23,((22,(30,45)),(51,81)))),(14,(49,61)))),((71,(11,(58,86))),(34,(52,82)))))),(((25,(24,(6,(((4,(46,(73,84))),(50,57)),(43,53))))),(10,31)),(8,65)))),(15,(17,67))),(42,(44,(13,(87,(69,76)))))))),(27,41)),(78,(16,(12,(75,(35,66)))))),(28,((33,60),(63,(59,68))))),(62,(36,(80,(26,40))))),(79,((64,(5,70)),(19,29))))),(21,39)));
tree tnt_387 = [&U] 
(1,((48,((((((9,(20,(((18,((77,(85,(((54,(72,(3,(56,(2,(83,(32,47))))))),(((37,(7,(74,(38,55)))),(23,((22,(30,45)),(51,81)))),(14,(49,61)))),((71,(11,(58,86))),(34,(52,82)))))),(((25,(24,(6,(((4,(46,(73,84))),(50,57)),(43,53))))),(10,31)),(8,65)))),(15,(17,67))),(42,(44,(69,(13,(76,87)))))))),(27,41)),(78,(75,(16,(12,(35,66)))))),(28,((33,60),(63,(59,68))))),(62,(36,(80,(26,40))))),(79,((64,(5,70)),(19,29))))),(21,39)));
tree tnt_388 = [&U] 
(1,((48,(((((27,(9,(20,(((18,((77,(85,(((54,(72,(3,(56,(2,(83,(32,47))))))),(((37,(7,(74,(38,55)))),(23,((22,(30,45)),(51,81)))),(14,(49,61)))),((71,(11,(58,86))),(34,(52,82)))))),(((25,(24,(6,(((4,(46,(73,84))),(50,57)),(43,53))))),(10,31)),(8,65)))),(15,(17,67))),(42,(44,(13,(87,(69,76))))))))),(78,(75,(16,(12,(35,66)))))),(28,((33,60),(63,(59,68))))),(62,(36,(80,(26,40))))),(79,(41,((64,(5,70)),(19,29)))))),(21,39)));
tree tnt_389 = [&U] 
(1,((48,((((((9,(20,(((18,((77,(85,(((54,(72,(3,(56,(2,(83,(32,47))))))),((((7,37),(74,(38,55))),(23,((22,(30,45)),(51,81)))),(14,(49,61)))),((71,(11,(58,86))),(34,(52,82)))))),(((25,(24,(6,(((4,(46,(73,84))),(50,57)),(43,53))))),(10,31)),(8,65)))),(15,(17,67))),(42,(44,(69,(13,(76,87)))))))),(27,41)),(78,(16,(12,(75,(35,66)))))),(28,(33,(60,(63,(59,68)))))),(62,(36,(80,(26,40))))),(79,(5,((19,29),(64,70)))))),(21,39)));
tree tnt_390 = [&U] 
(1,((48,((((((9,(20,(((18,((77,(85,(((54,(72,(3,(56,(2,(83,(32,47))))))),((((7,37),(74,(38,55))),(23,((22,(30,45)),(51,81)))),(14,(49,61)))),((71,(11,(58,86))),(34,(52,82)))))),(((25,(24,(6,(((4,(46,(73,84))),(50,57)),(43,53))))),(10,31)),(8,65)))),(15,(17,67))),(42,(44,(13,(87,(69,76)))))))),(27,41)),(78,(16,(12,(75,(35,66)))))),(28,(33,(60,(63,(59,68)))))),(62,(36,(80,(26,40))))),(79,((64,(5,70)),(19,29))))),(21,39)));
tree tnt_391 = [&U] 
(1,((48,((((((9,(20,(((18,((77,(85,(((54,(72,(3,(56,(2,(83,(32,47))))))),((((7,37),(74,(38,55))),(23,((22,(30,45)),(51,81)))),(14,(49,61)))),((71,(11,(58,86))),(34,(52,82)))))),(((25,(24,(6,(((4,(46,(73,84))),(50,57)),(43,53))))),(10,31)),(8,65)))),(15,(17,67))),(42,(44,(69,(13,(76,87)))))))),(27,41)),(78,(75,(16,(12,(35,66)))))),(28,(33,(60,(63,(59,68)))))),(62,(36,(80,(26,40))))),(79,((64,(5,70)),(19,29))))),(21,39)));
tree tnt_392 = [&U] 
(1,((48,(((((27,(9,(20,(((18,((77,(85,(((54,(72,(3,(56,(2,(83,(32,47))))))),((((7,37),(74,(38,55))),(23,((22,(30,45)),(51,81)))),(14,(49,61)))),((71,(11,(58,86))),(34,(52,82)))))),(((25,(24,(6,(((4,(46,(73,84))),(50,57)),(43,53))))),(10,31)),(8,65)))),(15,(17,67))),(42,(44,(13,(87,(69,76))))))))),(78,(75,(16,(12,(35,66)))))),(28,(33,(60,(63,(59,68)))))),(62,(36,(80,(26,40))))),(79,(41,((64,(5,70)),(19,29)))))),(21,39)));
tree tnt_393 = [&U] 
(1,((48,((((((9,(20,(((18,((77,(85,(((54,(72,(3,(56,(2,(83,(32,47))))))),(((37,(7,(74,(38,55)))),(23,((22,(30,45)),(51,81)))),(14,(49,61)))),((71,(11,(58,86))),(34,(52,82)))))),(((25,(24,(6,(((4,(46,(73,84))),(50,57)),(43,53))))),(10,31)),(8,65)))),(15,(17,67))),(42,(44,(13,(87,(69,76)))))))),(27,41)),(78,(16,(12,(75,(35,66)))))),(28,(33,(60,(63,(59,68)))))),(62,(36,(80,(26,40))))),(79,(5,((19,29),(64,70)))))),(21,39)));
tree tnt_394 = [&U] 
(1,((48,((((((9,(20,(((18,((77,(85,(((54,(72,(3,(56,(2,(83,(32,47))))))),(((37,(7,(74,(38,55)))),(23,((22,(30,45)),(51,81)))),(14,(49,61)))),((71,(11,(58,86))),(34,(52,82)))))),(((25,(24,(6,(((4,(46,(73,84))),(50,57)),(43,53))))),(10,31)),(8,65)))),(15,(17,67))),(42,(44,(69,(13,(76,87)))))))),(27,41)),(78,(75,(16,(12,(35,66)))))),(28,(33,(60,(63,(59,68)))))),(62,(36,(80,(26,40))))),(79,(5,((19,29),(64,70)))))),(21,39)));
tree tnt_395 = [&U] 
(1,((48,((((((9,(20,(((18,((77,(85,(((54,(72,(3,(56,(2,(83,(32,47))))))),(((37,(7,(74,(38,55)))),(23,((22,(30,45)),(51,81)))),(14,(49,61)))),((71,(11,(58,86))),(34,(52,82)))))),(((25,(24,(6,(((4,(46,(73,84))),(50,57)),(43,53))))),(10,31)),(8,65)))),(15,(17,67))),(42,(44,(13,(87,(69,76)))))))),(27,41)),(78,(75,(16,(12,(35,66)))))),(28,(33,(60,(63,(59,68)))))),(62,(36,(80,(26,40))))),(79,((64,(5,70)),(19,29))))),(21,39)));
tree tnt_396 = [&U] 
(1,(79,((48,((((((9,(20,(((18,((77,(85,(((54,(72,(3,(56,(2,(83,(32,47))))))),(((37,(7,(74,(38,55)))),(23,((22,(30,45)),(51,81)))),(14,(49,61)))),((71,(11,(58,86))),(34,(52,82)))))),(((25,(24,(6,(((4,(46,(73,84))),(50,57)),(43,53))))),(10,31)),(8,65)))),(67,(15,17))),(42,(44,(69,(13,(76,87)))))))),(27,41)),(78,(12,((16,75),(35,66))))),(28,((33,60),(63,(59,68))))),(62,(36,(80,(26,40))))),(5,(70,(64,(19,29)))))),(21,39))));
tree tnt_397 = [&U] 
(1,(79,((48,((((((9,(20,(((18,((77,(85,(((54,(72,(3,(56,(2,(83,(32,47))))))),(((37,(7,(74,(38,55)))),(23,((22,(30,45)),(51,81)))),(14,(49,61)))),((71,(11,(58,86))),(34,(52,82)))))),(((25,(24,(6,(((4,(46,(73,84))),(50,57)),(43,53))))),(10,31)),(8,65)))),(67,(15,17))),(42,(44,(69,(13,(76,87)))))))),(27,41)),(78,(12,(75,(16,(35,66)))))),(28,((33,60),(63,(59,68))))),(62,(36,(80,(26,40))))),(5,(70,(64,(19,29)))))),(21,39))));
tree tnt_398 = [&U] 
(1,(79,((48,((((((9,(20,(((18,((77,(85,(((54,(72,(3,(56,(2,(83,(32,47))))))),(((37,(7,(74,(38,55)))),(23,((22,(30,45)),(51,81)))),(14,(49,61)))),((71,(11,(58,86))),(34,(52,82)))))),(((25,(24,(6,(((4,(46,(73,84))),(50,57)),(43,53))))),(10,31)),(8,65)))),(67,(15,17))),(42,(44,(69,(13,(76,87)))))))),(27,41)),(78,(12,(75,(35,(16,66)))))),(28,((33,60),(63,(59,68))))),(62,(36,(80,(26,40))))),(5,(70,(64,(19,29)))))),(21,39))));
tree tnt_399 = [&U] 
(1,(79,((48,(41,(((((27,(9,(20,(((18,((77,(85,(((54,(72,(3,(56,(2,(83,(32,47))))))),((((7,37),(74,(38,55))),(23,((22,(30,45)),(51,81)))),(14,(49,61)))),((71,(11,(58,86))),(34,(52,82)))))),(((25,(24,(6,(((4,(46,(73,84))),(50,57)),(43,53))))),(10,31)),(8,65)))),(67,(15,17))),(42,(69,(44,(13,(76,87))))))))),(78,(12,((16,75),(35,66))))),(28,(33,(60,(63,(59,68)))))),(62,(36,(80,(26,40))))),(19,((5,70),(29,64)))))),(21,39))));
tree tnt_400 = [&U] 
(1,(79,((48,(41,(((((27,(9,(20,(((18,((77,(85,(((54,(72,(3,(56,(2,(83,(32,47))))))),((((7,37),(74,(38,55))),(23,((22,(30,45)),(51,81)))),(14,(49,61)))),((71,(11,(58,86))),(34,(52,82)))))),(((25,(24,(6,(((4,(46,(73,84))),(50,57)),(43,53))))),(10,31)),(8,65)))),(67,(15,17))),(42,(69,(44,(13,(76,87))))))))),(78,(12,((16,75),(35,66))))),(28,(33,(60,(63,(59,68)))))),(62,(36,(26,(40,80))))),((5,70),(64,(19,29)))))),(21,39))));
tree tnt_401 = [&U] 
(1,(79,((48,(41,(((((27,(9,(20,(((18,((77,(85,(((54,(72,(3,(56,(2,(83,(32,47))))))),((((7,37),(74,(38,55))),(23,((22,(30,45)),(51,81)))),(14,(49,61)))),((71,(11,(58,86))),(34,(52,82)))))),(((25,(24,(6,(((4,(46,(73,84))),(50,57)),(43,53))))),(10,31)),(8,65)))),(67,(15,17))),(42,(69,(44,(13,(76,87))))))))),(78,(12,(75,(16,(35,66)))))),(28,(33,(60,(63,(59,68)))))),(62,(36,(80,(26,40))))),(19,((5,70),(29,64)))))),(21,39))));
tree tnt_402 = [&U] 
(1,(79,((48,(41,(((((27,(9,(20,(((18,((77,(85,(((54,(72,(3,(56,(2,(83,(32,47))))))),((((7,37),(74,(38,55))),(23,((22,(30,45)),(51,81)))),(14,(49,61)))),((71,(11,(58,86))),(34,(52,82)))))),(((25,(24,(6,(((4,(46,(73,84))),(50,57)),(43,53))))),(10,31)),(8,65)))),(67,(15,17))),(42,(69,(44,(13,(76,87))))))))),(78,(12,(75,(16,(35,66)))))),(28,(33,(60,(63,(59,68)))))),(62,(36,(26,(40,80))))),((5,70),(64,(19,29)))))),(21,39))));
tree tnt_403 = [&U] 
(1,(79,((48,(41,(((((27,(9,(20,(((18,((77,(85,(((54,(72,(3,(56,(2,(83,(32,47))))))),((((7,37),(74,(38,55))),(23,((22,(30,45)),(51,81)))),(14,(49,61)))),((71,(11,(58,86))),(34,(52,82)))))),(((25,(24,(6,(((4,(46,(73,84))),(50,57)),(43,53))))),(10,31)),(8,65)))),(67,(15,17))),(42,(69,(44,(13,(76,87))))))))),(16,(78,(12,(75,(35,66)))))),(28,(33,(60,(63,(59,68)))))),(62,(36,(26,(40,80))))),(19,((5,70),(29,64)))))),(21,39))));
tree tnt_404 = [&U] 
(1,(79,((48,(41,(((((27,(9,(20,(((18,((77,(85,(((54,(72,(3,(56,(2,(83,(32,47))))))),(((37,(7,(74,(38,55)))),(23,((22,(30,45)),(51,81)))),(14,(49,61)))),((71,(11,(58,86))),(34,(52,82)))))),(((25,(24,(6,(((4,(46,(73,84))),(50,57)),(43,53))))),(10,31)),(8,65)))),(67,(15,17))),(42,(44,(13,(87,(69,76))))))))),(16,(78,(12,(75,(35,66)))))),(28,(33,(60,(63,(59,68)))))),(62,(36,(26,(40,80))))),(19,((5,70),(29,64)))))),(21,39))));
tree tnt_405 = [&U] 
(1,(79,((48,(41,(((((27,(9,(20,(((18,((77,(85,(((54,(72,(3,(56,(2,(83,(32,47))))))),((((7,37),(74,(38,55))),(23,((22,(30,45)),(51,81)))),(14,(49,61)))),((71,(11,(58,86))),(34,(52,82)))))),(((25,(24,(6,(((4,(46,(73,84))),(50,57)),(43,53))))),(10,31)),(8,65)))),(67,(15,17))),(42,(44,(13,(87,(69,76))))))))),(78,(12,((16,75),(35,66))))),(28,(33,(60,(63,(59,68)))))),(62,(36,(26,(40,80))))),(19,((5,70),(29,64)))))),(21,39))));
tree tnt_406 = [&U] 
(1,(79,((48,(41,(((((27,(9,(20,(((18,((77,(85,(((54,(72,(3,(56,(2,(83,(32,47))))))),((((7,37),(74,(38,55))),(23,((22,(30,45)),(51,81)))),(14,(49,61)))),((71,(11,(58,86))),(34,(52,82)))))),(((25,(24,(6,(((4,(46,(73,84))),(50,57)),(43,53))))),(10,31)),(8,65)))),(67,(15,17))),(42,(44,(13,(87,(69,76))))))))),(78,(12,(75,(16,(35,66)))))),(28,(33,(60,(63,(59,68)))))),(62,(36,(26,(40,80))))),(19,((5,70),(29,64)))))),(21,39))));
tree tnt_407 = [&U] 
(1,(79,((48,(41,(((((27,(9,(20,(((18,((77,(85,(((54,(72,(3,(56,(2,(83,(32,47))))))),((((7,37),(74,(38,55))),(23,((22,(30,45)),(51,81)))),(14,(49,61)))),((71,(11,(58,86))),(34,(52,82)))))),(((25,(24,(6,(((4,(46,(73,84))),(50,57)),(43,53))))),(10,31)),(8,65)))),(67,(15,17))),(42,(69,(44,(13,(76,87))))))))),(78,(16,(12,(75,(35,66)))))),(28,(33,(60,(63,(59,68)))))),(62,(36,(26,(40,80))))),(19,((5,70),(29,64)))))),(21,39))));
tree tnt_408 = [&U] 
(1,(79,((48,(41,(((((27,(9,(20,(((18,((77,(85,(((54,(72,(3,(56,(2,(83,(32,47))))))),((((7,37),(38,(55,74))),(23,((22,(30,45)),(51,81)))),(14,(49,61)))),((71,(11,(58,86))),(34,(52,82)))))),(((25,(24,(6,(((4,(46,(73,84))),(50,57)),(43,53))))),(10,31)),(8,65)))),(15,(17,67))),(42,(44,(69,(13,(76,87))))))))),(78,(12,((16,75),(35,66))))),(28,(33,(60,(63,(59,68)))))),(62,(36,(26,(40,80))))),(19,((5,70),(29,64)))))),(21,39))));
tree tnt_409 = [&U] 
(1,(79,((48,(41,(((((27,(9,(20,(((18,((77,(85,(((54,(72,(3,(56,(2,(83,(32,47))))))),(((37,(7,(38,(55,74)))),(23,((22,(30,45)),(51,81)))),(14,(49,61)))),((71,(11,(58,86))),(34,(52,82)))))),(((25,(24,(6,(((4,(46,(73,84))),(50,57)),(43,53))))),(10,31)),(8,65)))),(15,(17,67))),(42,(44,(13,(87,(69,76))))))))),(78,(12,((16,75),(35,66))))),(28,(33,(60,(63,(59,68)))))),(62,(36,(26,(40,80))))),(19,((5,70),(29,64)))))),(21,39))));
tree tnt_410 = [&U] 
(1,(79,((48,(41,(((((27,(9,(20,(((18,((77,(85,(((54,(72,(3,(56,(2,(83,(32,47))))))),((((7,37),(38,(55,74))),(23,((22,(30,45)),(51,81)))),(14,(49,61)))),((71,(11,(58,86))),(34,(52,82)))))),(((25,(24,(6,(((4,(46,(73,84))),(50,57)),(43,53))))),(10,31)),(8,65)))),(15,(17,67))),(42,(44,(69,(13,(76,87))))))))),(78,(12,(75,(16,(35,66)))))),(28,(33,(60,(63,(59,68)))))),(62,(36,(26,(40,80))))),(19,((5,70),(29,64)))))),(21,39))));
tree tnt_411 = [&U] 
(1,(79,((48,(41,(((((27,(9,(20,(((18,((77,(85,(((54,(72,(3,(56,(2,(83,(32,47))))))),(((37,(7,(38,(55,74)))),(23,((22,(30,45)),(51,81)))),(14,(49,61)))),((71,(11,(58,86))),(34,(52,82)))))),(((25,(24,(6,(((4,(46,(73,84))),(50,57)),(43,53))))),(10,31)),(8,65)))),(15,(17,67))),(42,(44,(13,(87,(69,76))))))))),(78,(12,(75,(16,(35,66)))))),(28,(33,(60,(63,(59,68)))))),(62,(36,(26,(40,80))))),(19,((5,70),(29,64)))))),(21,39))));
tree tnt_412 = [&U] 
(1,(79,((48,(41,(((((27,(9,(20,(((18,((77,(85,(((54,(72,(3,(56,(2,(83,(32,47))))))),((((7,37),(38,(55,74))),(23,((22,(30,45)),(51,81)))),(14,(49,61)))),((71,(11,(58,86))),(34,(52,82)))))),(((25,(24,(6,(((4,(46,(73,84))),(50,57)),(43,53))))),(10,31)),(8,65)))),(15,(17,67))),(42,(44,(69,(13,(76,87))))))))),(78,(12,(75,(35,(16,66)))))),(28,(33,(60,(63,(59,68)))))),(62,(36,(26,(40,80))))),(19,((5,70),(29,64)))))),(21,39))));
tree tnt_413 = [&U] 
(1,(79,((48,(41,(((((27,(9,(20,(((18,((77,(85,(((54,(72,(3,(56,(2,(83,(32,47))))))),(((37,(7,(38,(55,74)))),(23,((22,(30,45)),(51,81)))),(14,(49,61)))),((71,(11,(58,86))),(34,(52,82)))))),(((25,(24,(6,(((4,(46,(73,84))),(50,57)),(43,53))))),(10,31)),(8,65)))),(15,(17,67))),(42,(44,(13,(87,(69,76))))))))),(78,(12,(75,(35,(16,66)))))),(28,(33,(60,(63,(59,68)))))),(62,(36,(26,(40,80))))),(19,((5,70),(29,64)))))),(21,39))));
tree tnt_414 = [&U] 
(1,(79,((48,((((((9,(20,(((18,((77,(85,(((54,(72,(3,(56,(2,(83,(32,47))))))),(((37,(7,(55,(38,74)))),(23,((22,(30,45)),(51,81)))),(14,(49,61)))),((71,(11,(58,86))),(34,(52,82)))))),(((25,(24,(6,(((4,(46,(73,84))),(50,57)),(43,53))))),(10,31)),(8,65)))),(67,(15,17))),(42,(44,(13,(87,(69,76)))))))),(27,41)),(78,(12,((16,75),(35,66))))),(28,((33,60),(63,(59,68))))),(62,(36,(26,(40,80))))),(5,(70,(64,(19,29)))))),(21,39))));
tree tnt_415 = [&U] 
(1,(79,((48,((((((9,(20,(((18,((77,(85,(((54,(72,(3,(56,(2,(83,(32,47))))))),((((7,37),(55,(38,74))),(23,((22,(30,45)),(51,81)))),(14,(49,61)))),((71,(11,(58,86))),(34,(52,82)))))),(((25,(24,(6,(((4,(46,(73,84))),(50,57)),(43,53))))),(10,31)),(8,65)))),(67,(15,17))),(42,(44,(13,(87,(69,76)))))))),(27,41)),(78,(12,((16,75),(35,66))))),(28,((33,60),(63,(59,68))))),(62,(36,(80,(26,40))))),(5,(70,(64,(19,29)))))),(21,39))));
tree tnt_416 = [&U] 
(1,(79,((48,((((((9,(20,(((18,((77,(85,(((54,(72,(3,(56,(2,(83,(32,47))))))),(((37,(7,(55,(38,74)))),(23,((22,(30,45)),(51,81)))),(14,(49,61)))),((71,(11,(58,86))),(34,(52,82)))))),(((25,(24,(6,(((4,(46,(73,84))),(50,57)),(43,53))))),(10,31)),(8,65)))),(67,(15,17))),(42,(44,(13,(87,(69,76)))))))),(27,41)),(78,(12,(75,(16,(35,66)))))),(28,((33,60),(63,(59,68))))),(62,(36,(26,(40,80))))),(5,(70,(64,(19,29)))))),(21,39))));
tree tnt_417 = [&U] 
(1,(79,((48,((((((9,(20,(((18,((77,(85,(((54,(72,(3,(56,(2,(83,(32,47))))))),((((7,37),(55,(38,74))),(23,((22,(30,45)),(51,81)))),(14,(49,61)))),((71,(11,(58,86))),(34,(52,82)))))),(((25,(24,(6,(((4,(46,(73,84))),(50,57)),(43,53))))),(10,31)),(8,65)))),(67,(15,17))),(42,(44,(13,(87,(69,76)))))))),(27,41)),(78,(12,(75,(16,(35,66)))))),(28,((33,60),(63,(59,68))))),(62,(36,(80,(26,40))))),(5,(70,(64,(19,29)))))),(21,39))));
tree tnt_418 = [&U] 
(1,(79,((48,((((((9,(20,(((18,((77,(85,(((54,(72,(3,(56,(2,(83,(32,47))))))),(((37,(7,(55,(38,74)))),(23,((22,(30,45)),(51,81)))),(14,(49,61)))),((71,(11,(58,86))),(34,(52,82)))))),(((25,(24,(6,(((4,(46,(73,84))),(50,57)),(43,53))))),(10,31)),(8,65)))),(67,(15,17))),(42,(44,(13,(87,(69,76)))))))),(27,41)),(78,(12,(75,(35,(16,66)))))),(28,((33,60),(63,(59,68))))),(62,(36,(26,(40,80))))),(5,(70,(64,(19,29)))))),(21,39))));
tree tnt_419 = [&U] 
(1,(79,((48,((((((9,(20,(((18,((77,(85,(((54,(72,(3,(56,(2,(83,(32,47))))))),((((7,37),(55,(38,74))),(23,((22,(30,45)),(51,81)))),(14,(49,61)))),((71,(11,(58,86))),(34,(52,82)))))),(((25,(24,(6,(((4,(46,(73,84))),(50,57)),(43,53))))),(10,31)),(8,65)))),(67,(15,17))),(42,(44,(13,(87,(69,76)))))))),(27,41)),(78,(12,(75,(35,(16,66)))))),(28,((33,60),(63,(59,68))))),(62,(36,(80,(26,40))))),(5,(70,(64,(19,29)))))),(21,39))));
tree tnt_420 = [&U] 
(1,(79,((48,((((((9,(20,(((18,((77,(85,(((54,(72,(3,(56,(2,(83,(32,47))))))),((((7,37),(74,(38,55))),(23,((22,(30,45)),(51,81)))),(14,(49,61)))),((71,(11,(58,86))),(34,(52,82)))))),(((25,(24,(6,(((4,(46,(73,84))),(50,57)),(43,53))))),(10,31)),(8,65)))),(15,(17,67))),(42,(44,(69,(13,(76,87)))))))),(27,41)),(78,(12,((16,75),(35,66))))),(28,((33,60),(63,(59,68))))),(62,(36,(80,(26,40))))),(5,(70,(64,(19,29)))))),(21,39))));
tree tnt_421 = [&U] 
(1,(79,((48,((((((9,(20,(((18,((77,(85,(((54,(72,(3,(56,(2,(83,(32,47))))))),(((37,(7,(74,(38,55)))),(23,((22,(30,45)),(51,81)))),(14,(49,61)))),((71,(11,(58,86))),(34,(52,82)))))),(((25,(24,(6,(((4,(46,(73,84))),(50,57)),(43,53))))),(10,31)),(8,65)))),(15,(17,67))),(42,(44,(69,(13,(76,87)))))))),(27,41)),(78,(12,((16,75),(35,66))))),(28,((33,60),(63,(59,68))))),(62,(36,(26,(40,80))))),(5,(70,(64,(19,29)))))),(21,39))));
tree tnt_422 = [&U] 
(1,(79,((48,((((((9,(20,(((18,((77,(85,(((54,(72,(3,(56,(2,(83,(32,47))))))),((((7,37),(74,(38,55))),(23,((22,(30,45)),(51,81)))),(14,(49,61)))),((71,(11,(58,86))),(34,(52,82)))))),(((25,(24,(6,(((4,(46,(73,84))),(50,57)),(43,53))))),(10,31)),(8,65)))),(15,(17,67))),(42,(44,(13,(87,(69,76)))))))),(27,41)),(78,(12,((16,75),(35,66))))),(28,((33,60),(63,(59,68))))),(62,(36,(26,(40,80))))),(5,(70,(64,(19,29)))))),(21,39))));
tree tnt_423 = [&U] 
(1,(79,((48,((((((9,(20,(((18,((77,(85,(((54,(72,(3,(56,(2,(83,(32,47))))))),((((7,37),(74,(38,55))),(23,((22,(30,45)),(51,81)))),(14,(49,61)))),((71,(11,(58,86))),(34,(52,82)))))),(((25,(24,(6,(((4,(46,(73,84))),(50,57)),(43,53))))),(10,31)),(8,65)))),(15,(17,67))),(42,(44,(69,(13,(76,87)))))))),(27,41)),(78,(12,(75,(16,(35,66)))))),(28,((33,60),(63,(59,68))))),(62,(36,(80,(26,40))))),(5,(70,(64,(19,29)))))),(21,39))));
tree tnt_424 = [&U] 
(1,(79,((48,((((((9,(20,(((18,((77,(85,(((54,(72,(3,(56,(2,(83,(32,47))))))),(((37,(7,(74,(38,55)))),(23,((22,(30,45)),(51,81)))),(14,(49,61)))),((71,(11,(58,86))),(34,(52,82)))))),(((25,(24,(6,(((4,(46,(73,84))),(50,57)),(43,53))))),(10,31)),(8,65)))),(15,(17,67))),(42,(44,(69,(13,(76,87)))))))),(27,41)),(78,(12,(75,(16,(35,66)))))),(28,((33,60),(63,(59,68))))),(62,(36,(26,(40,80))))),(5,(70,(64,(19,29)))))),(21,39))));
tree tnt_425 = [&U] 
(1,(79,((48,((((((9,(20,(((18,((77,(85,(((54,(72,(3,(56,(2,(83,(32,47))))))),((((7,37),(74,(38,55))),(23,((22,(30,45)),(51,81)))),(14,(49,61)))),((71,(11,(58,86))),(34,(52,82)))))),(((25,(24,(6,(((4,(46,(73,84))),(50,57)),(43,53))))),(10,31)),(8,65)))),(15,(17,67))),(42,(44,(13,(87,(69,76)))))))),(27,41)),(78,(12,(75,(16,(35,66)))))),(28,((33,60),(63,(59,68))))),(62,(36,(26,(40,80))))),(5,(70,(64,(19,29)))))),(21,39))));
tree tnt_426 = [&U] 
(1,((48,(((((27,(9,(20,(((18,((77,(85,(((54,(72,(3,(56,(2,(83,(32,47))))))),((((7,37),(74,(38,55))),(23,((22,(30,45)),(51,81)))),(14,(49,61)))),((71,(11,(58,86))),(34,(52,82)))))),(((25,(24,(6,(((4,(46,(73,84))),(50,57)),(43,53))))),(10,31)),(8,65)))),(15,(17,67))),(42,(44,(69,(13,(76,87))))))))),(78,(12,(16,(75,(35,66)))))),(28,((33,60),(63,(59,68))))),(62,(36,(26,(40,80))))),(79,(41,((64,(5,70)),(19,29)))))),(21,39)));
tree tnt_427 = [&U] 
(1,((48,((((((9,(20,(((18,((77,(85,(((54,(72,(3,(56,(2,(83,(32,47))))))),(((37,(7,(74,(38,55)))),(23,((22,(30,45)),(51,81)))),(14,(49,61)))),((71,(11,(58,86))),(34,(52,82)))))),(((25,(24,(6,(((4,(46,(73,84))),(50,57)),(43,53))))),(10,31)),(8,65)))),(15,(17,67))),(42,(44,(69,(13,(76,87)))))))),(27,41)),(78,(12,(16,(75,(35,66)))))),(28,((33,60),(63,(59,68))))),(62,(36,(26,(40,80))))),(79,((64,(5,70)),(19,29))))),(21,39)));
tree tnt_428 = [&U] 
(1,((48,(((((27,(9,(20,(((18,((77,(85,(((54,(72,(3,(56,(2,(83,(32,47))))))),(((37,(7,(74,(38,55)))),(23,((22,(30,45)),(51,81)))),(14,(49,61)))),((71,(11,(58,86))),(34,(52,82)))))),(((25,(24,(6,(((4,(46,(73,84))),(50,57)),(43,53))))),(10,31)),(8,65)))),(15,(17,67))),(42,(44,(13,(87,(69,76))))))))),(78,(12,(16,(75,(35,66)))))),(28,((33,60),(63,(59,68))))),(62,(36,(26,(40,80))))),(79,(41,((64,(5,70)),(19,29)))))),(21,39)));
tree tnt_429 = [&U] 
(1,((48,(((((27,(9,(20,(((18,((77,(85,(((54,(72,(3,(56,(2,(83,(32,47))))))),(((37,(7,(74,(38,55)))),(23,((22,(30,45)),(51,81)))),(14,(49,61)))),((71,(11,(58,86))),(34,(52,82)))))),(((25,(24,(6,(((4,(46,(73,84))),(50,57)),(43,53))))),(10,31)),(8,65)))),(15,(17,67))),(42,(44,(69,(13,(76,87))))))))),(78,(75,(12,(16,(35,66)))))),(28,((33,60),(63,(59,68))))),(62,(36,(26,(40,80))))),(79,(41,((64,(5,70)),(19,29)))))),(21,39)));
tree tnt_430 = [&U] 
(1,((48,((((((9,(20,(((18,((77,(85,(((54,(72,(3,(56,(2,(83,(32,47))))))),((((7,37),(74,(38,55))),(23,((22,(30,45)),(51,81)))),(14,(49,61)))),((71,(11,(58,86))),(34,(52,82)))))),(((25,(24,(6,(((4,(46,(73,84))),(50,57)),(43,53))))),(10,31)),(8,65)))),(15,(17,67))),(42,(44,(69,(13,(76,87)))))))),(27,41)),(78,(12,(16,(75,(35,66)))))),(28,(33,(60,(63,(59,68)))))),(62,(36,(26,(40,80))))),(79,((64,(5,70)),(19,29))))),(21,39)));
tree tnt_431 = [&U] 
(1,((48,(((((27,(9,(20,(((18,((77,(85,(((54,(72,(3,(56,(2,(83,(32,47))))))),((((7,37),(74,(38,55))),(23,((22,(30,45)),(51,81)))),(14,(49,61)))),((71,(11,(58,86))),(34,(52,82)))))),(((25,(24,(6,(((4,(46,(73,84))),(50,57)),(43,53))))),(10,31)),(8,65)))),(15,(17,67))),(42,(44,(13,(87,(69,76))))))))),(78,(12,(16,(75,(35,66)))))),(28,(33,(60,(63,(59,68)))))),(62,(36,(26,(40,80))))),(79,(41,((64,(5,70)),(19,29)))))),(21,39)));
tree tnt_432 = [&U] 
(1,((48,(((((27,(9,(20,(((18,((77,(85,(((54,(72,(3,(56,(2,(83,(32,47))))))),((((7,37),(74,(38,55))),(23,((22,(30,45)),(51,81)))),(14,(49,61)))),((71,(11,(58,86))),(34,(52,82)))))),(((25,(24,(6,(((4,(46,(73,84))),(50,57)),(43,53))))),(10,31)),(8,65)))),(15,(17,67))),(42,(44,(69,(13,(76,87))))))))),(78,(75,(12,(16,(35,66)))))),(28,(33,(60,(63,(59,68)))))),(62,(36,(26,(40,80))))),(79,(41,((64,(5,70)),(19,29)))))),(21,39)));
tree tnt_433 = [&U] 
(1,((48,((((((9,(20,(((18,((77,(85,(((54,(72,(3,(56,(2,(83,(32,47))))))),(((37,(7,(74,(38,55)))),(23,((22,(30,45)),(51,81)))),(14,(49,61)))),((71,(11,(58,86))),(34,(52,82)))))),(((25,(24,(6,(((4,(46,(73,84))),(50,57)),(43,53))))),(10,31)),(8,65)))),(15,(17,67))),(42,(44,(69,(13,(76,87)))))))),(27,41)),(78,(12,(16,(75,(35,66)))))),(28,(33,(60,(63,(59,68)))))),(62,(36,(26,(40,80))))),(79,(5,((19,29),(64,70)))))),(21,39)));
tree tnt_434 = [&U] 
(1,((48,((((((9,(20,(((18,((77,(85,(((54,(72,(3,(56,(2,(83,(32,47))))))),(((37,(7,(74,(38,55)))),(23,((22,(30,45)),(51,81)))),(14,(49,61)))),((71,(11,(58,86))),(34,(52,82)))))),(((25,(24,(6,(((4,(46,(73,84))),(50,57)),(43,53))))),(10,31)),(8,65)))),(15,(17,67))),(42,(44,(13,(87,(69,76)))))))),(27,41)),(78,(12,(16,(75,(35,66)))))),(28,(33,(60,(63,(59,68)))))),(62,(36,(26,(40,80))))),(79,((64,(5,70)),(19,29))))),(21,39)));
tree tnt_435 = [&U] 
(1,((48,((((((9,(20,(((18,((77,(85,(((54,(72,(3,(56,(2,(83,(32,47))))))),(((37,(7,(74,(38,55)))),(23,((22,(30,45)),(51,81)))),(14,(49,61)))),((71,(11,(58,86))),(34,(52,82)))))),(((25,(24,(6,(((4,(46,(73,84))),(50,57)),(43,53))))),(10,31)),(8,65)))),(15,(17,67))),(42,(44,(69,(13,(76,87)))))))),(27,41)),(78,(75,(12,(16,(35,66)))))),(28,(33,(60,(63,(59,68)))))),(62,(36,(26,(40,80))))),(79,((64,(5,70)),(19,29))))),(21,39)));
tree tnt_436 = [&U] 
(1,((48,(((((27,(9,(20,(((18,((77,(85,(((54,(72,(3,(56,(2,(83,(32,47))))))),(((37,(7,(74,(38,55)))),(23,((22,(30,45)),(51,81)))),(14,(49,61)))),((71,(11,(58,86))),(34,(52,82)))))),(((25,(24,(6,(((4,(46,(73,84))),(50,57)),(43,53))))),(10,31)),(8,65)))),(15,(17,67))),(42,(44,(13,(87,(69,76))))))))),(78,(75,(12,(16,(35,66)))))),(28,(33,(60,(63,(59,68)))))),(62,(36,(26,(40,80))))),(79,(41,((64,(5,70)),(19,29)))))),(21,39)));
tree tnt_437 = [&U] 
(1,((48,((((((9,(20,(((18,((77,(85,(((54,(72,(3,(56,(2,(83,(32,47))))))),((((7,37),(74,(38,55))),(23,((22,(30,45)),(51,81)))),(14,(49,61)))),((71,(11,(58,86))),(34,(52,82)))))),(((25,(24,(6,(((4,(46,(73,84))),(50,57)),(43,53))))),(10,31)),(8,65)))),(15,(17,67))),(42,(44,(69,(13,(76,87)))))))),(27,41)),(78,(12,(16,(75,(35,66)))))),(28,((33,60),(63,(59,68))))),(62,(36,(80,(26,40))))),(79,((64,(5,70)),(19,29))))),(21,39)));
tree tnt_438 = [&U] 
(1,((48,(((((27,(9,(20,(((18,((77,(85,(((54,(72,(3,(56,(2,(83,(32,47))))))),((((7,37),(74,(38,55))),(23,((22,(30,45)),(51,81)))),(14,(49,61)))),((71,(11,(58,86))),(34,(52,82)))))),(((25,(24,(6,(((4,(46,(73,84))),(50,57)),(43,53))))),(10,31)),(8,65)))),(15,(17,67))),(42,(44,(13,(87,(69,76))))))))),(78,(12,(16,(75,(35,66)))))),(28,((33,60),(63,(59,68))))),(62,(36,(80,(26,40))))),(79,(41,((64,(5,70)),(19,29)))))),(21,39)));
tree tnt_439 = [&U] 
(1,((48,(((((27,(9,(20,(((18,((77,(85,(((54,(72,(3,(56,(2,(83,(32,47))))))),((((7,37),(74,(38,55))),(23,((22,(30,45)),(51,81)))),(14,(49,61)))),((71,(11,(58,86))),(34,(52,82)))))),(((25,(24,(6,(((4,(46,(73,84))),(50,57)),(43,53))))),(10,31)),(8,65)))),(15,(17,67))),(42,(44,(69,(13,(76,87))))))))),(78,(75,(12,(16,(35,66)))))),(28,((33,60),(63,(59,68))))),(62,(36,(80,(26,40))))),(79,(41,((64,(5,70)),(19,29)))))),(21,39)));
tree tnt_440 = [&U] 
(1,((48,((((((9,(20,(((18,((77,(85,(((54,(72,(3,(56,(2,(83,(32,47))))))),(((37,(7,(74,(38,55)))),(23,((22,(30,45)),(51,81)))),(14,(49,61)))),((71,(11,(58,86))),(34,(52,82)))))),(((25,(24,(6,(((4,(46,(73,84))),(50,57)),(43,53))))),(10,31)),(8,65)))),(15,(17,67))),(42,(44,(69,(13,(76,87)))))))),(27,41)),(78,(12,(16,(75,(35,66)))))),(28,((33,60),(63,(59,68))))),(62,(36,(80,(26,40))))),(79,(5,((19,29),(64,70)))))),(21,39)));
tree tnt_441 = [&U] 
(1,((48,((((((9,(20,(((18,((77,(85,(((54,(72,(3,(56,(2,(83,(32,47))))))),(((37,(7,(74,(38,55)))),(23,((22,(30,45)),(51,81)))),(14,(49,61)))),((71,(11,(58,86))),(34,(52,82)))))),(((25,(24,(6,(((4,(46,(73,84))),(50,57)),(43,53))))),(10,31)),(8,65)))),(15,(17,67))),(42,(44,(13,(87,(69,76)))))))),(27,41)),(78,(12,(16,(75,(35,66)))))),(28,((33,60),(63,(59,68))))),(62,(36,(80,(26,40))))),(79,((64,(5,70)),(19,29))))),(21,39)));
tree tnt_442 = [&U] 
(1,((48,((((((9,(20,(((18,((77,(85,(((54,(72,(3,(56,(2,(83,(32,47))))))),(((37,(7,(74,(38,55)))),(23,((22,(30,45)),(51,81)))),(14,(49,61)))),((71,(11,(58,86))),(34,(52,82)))))),(((25,(24,(6,(((4,(46,(73,84))),(50,57)),(43,53))))),(10,31)),(8,65)))),(15,(17,67))),(42,(44,(69,(13,(76,87)))))))),(27,41)),(78,(75,(12,(16,(35,66)))))),(28,((33,60),(63,(59,68))))),(62,(36,(80,(26,40))))),(79,((64,(5,70)),(19,29))))),(21,39)));
tree tnt_443 = [&U] 
(1,((48,(((((27,(9,(20,(((18,((77,(85,(((54,(72,(3,(56,(2,(83,(32,47))))))),(((37,(7,(74,(38,55)))),(23,((22,(30,45)),(51,81)))),(14,(49,61)))),((71,(11,(58,86))),(34,(52,82)))))),(((25,(24,(6,(((4,(46,(73,84))),(50,57)),(43,53))))),(10,31)),(8,65)))),(15,(17,67))),(42,(44,(13,(87,(69,76))))))))),(78,(75,(12,(16,(35,66)))))),(28,((33,60),(63,(59,68))))),(62,(36,(80,(26,40))))),(79,(41,((64,(5,70)),(19,29)))))),(21,39)));
tree tnt_444 = [&U] 
(1,((48,((((((9,(20,(((18,((77,(85,(((54,(72,(3,(56,(2,(83,(32,47))))))),((((7,37),(74,(38,55))),(23,((22,(30,45)),(51,81)))),(14,(49,61)))),((71,(11,(58,86))),(34,(52,82)))))),(((25,(24,(6,(((4,(46,(73,84))),(50,57)),(43,53))))),(10,31)),(8,65)))),(15,(17,67))),(42,(44,(69,(13,(76,87)))))))),(27,41)),(78,(12,(16,(75,(35,66)))))),(28,(33,(60,(63,(59,68)))))),(62,(36,(80,(26,40))))),(79,(5,((19,29),(64,70)))))),(21,39)));
tree tnt_445 = [&U] 
(1,((48,((((((9,(20,(((18,((77,(85,(((54,(72,(3,(56,(2,(83,(32,47))))))),((((7,37),(74,(38,55))),(23,((22,(30,45)),(51,81)))),(14,(49,61)))),((71,(11,(58,86))),(34,(52,82)))))),(((25,(24,(6,(((4,(46,(73,84))),(50,57)),(43,53))))),(10,31)),(8,65)))),(15,(17,67))),(42,(44,(13,(87,(69,76)))))))),(27,41)),(78,(12,(16,(75,(35,66)))))),(28,(33,(60,(63,(59,68)))))),(62,(36,(80,(26,40))))),(79,((64,(5,70)),(19,29))))),(21,39)));
tree tnt_446 = [&U] 
(1,((48,((((((9,(20,(((18,((77,(85,(((54,(72,(3,(56,(2,(83,(32,47))))))),((((7,37),(74,(38,55))),(23,((22,(30,45)),(51,81)))),(14,(49,61)))),((71,(11,(58,86))),(34,(52,82)))))),(((25,(24,(6,(((4,(46,(73,84))),(50,57)),(43,53))))),(10,31)),(8,65)))),(15,(17,67))),(42,(44,(69,(13,(76,87)))))))),(27,41)),(78,(75,(12,(16,(35,66)))))),(28,(33,(60,(63,(59,68)))))),(62,(36,(80,(26,40))))),(79,((64,(5,70)),(19,29))))),(21,39)));
tree tnt_447 = [&U] 
(1,((48,(((((27,(9,(20,(((18,((77,(85,(((54,(72,(3,(56,(2,(83,(32,47))))))),((((7,37),(74,(38,55))),(23,((22,(30,45)),(51,81)))),(14,(49,61)))),((71,(11,(58,86))),(34,(52,82)))))),(((25,(24,(6,(((4,(46,(73,84))),(50,57)),(43,53))))),(10,31)),(8,65)))),(15,(17,67))),(42,(44,(13,(87,(69,76))))))))),(78,(75,(12,(16,(35,66)))))),(28,(33,(60,(63,(59,68)))))),(62,(36,(80,(26,40))))),(79,(41,((64,(5,70)),(19,29)))))),(21,39)));
tree tnt_448 = [&U] 
(1,((48,((((((9,(20,(((18,((77,(85,(((54,(72,(3,(56,(2,(83,(32,47))))))),(((37,(7,(74,(38,55)))),(23,((22,(30,45)),(51,81)))),(14,(49,61)))),((71,(11,(58,86))),(34,(52,82)))))),(((25,(24,(6,(((4,(46,(73,84))),(50,57)),(43,53))))),(10,31)),(8,65)))),(15,(17,67))),(42,(44,(13,(87,(69,76)))))))),(27,41)),(78,(12,(16,(75,(35,66)))))),(28,(33,(60,(63,(59,68)))))),(62,(36,(80,(26,40))))),(79,(5,((19,29),(64,70)))))),(21,39)));
tree tnt_449 = [&U] 
(1,((48,((((((9,(20,(((18,((77,(85,(((54,(72,(3,(56,(2,(83,(32,47))))))),(((37,(7,(74,(38,55)))),(23,((22,(30,45)),(51,81)))),(14,(49,61)))),((71,(11,(58,86))),(34,(52,82)))))),(((25,(24,(6,(((4,(46,(73,84))),(50,57)),(43,53))))),(10,31)),(8,65)))),(15,(17,67))),(42,(44,(69,(13,(76,87)))))))),(27,41)),(78,(75,(12,(16,(35,66)))))),(28,(33,(60,(63,(59,68)))))),(62,(36,(80,(26,40))))),(79,(5,((19,29),(64,70)))))),(21,39)));
tree tnt_450 = [&U] 
(1,((48,((((((9,(20,(((18,((77,(85,(((54,(72,(3,(56,(2,(83,(32,47))))))),(((37,(7,(74,(38,55)))),(23,((22,(30,45)),(51,81)))),(14,(49,61)))),((71,(11,(58,86))),(34,(52,82)))))),(((25,(24,(6,(((4,(46,(73,84))),(50,57)),(43,53))))),(10,31)),(8,65)))),(15,(17,67))),(42,(44,(13,(87,(69,76)))))))),(27,41)),(78,(75,(12,(16,(35,66)))))),(28,(33,(60,(63,(59,68)))))),(62,(36,(80,(26,40))))),(79,((64,(5,70)),(19,29))))),(21,39)));
tree tnt_451 = [&U] 
(1,((48,(((((27,(9,(20,(((18,((77,(85,(((54,(72,(3,(56,(2,(83,(32,47))))))),(((37,(7,(74,(38,55)))),(23,((22,(30,45)),(51,81)))),(14,(49,61)))),((71,(11,(58,86))),(34,(52,82)))))),(((25,(24,(6,(((4,(46,(73,84))),(50,57)),(43,53))))),(10,31)),(8,65)))),(15,(17,67))),(42,(44,(69,(13,(76,87))))))))),(16,(78,(75,(12,(35,66)))))),(28,((33,60),(63,(59,68))))),(62,(36,(26,(40,80))))),(79,(41,((64,(5,70)),(19,29)))))),(21,39)));
tree tnt_452 = [&U] 
(1,((48,(((((27,(9,(20,(((18,((77,(85,(((54,(72,(3,(56,(2,(83,(32,47))))))),((((7,37),(74,(38,55))),(23,((22,(30,45)),(51,81)))),(14,(49,61)))),((71,(11,(58,86))),(34,(52,82)))))),(((25,(24,(6,(((4,(46,(73,84))),(50,57)),(43,53))))),(10,31)),(8,65)))),(15,(17,67))),(42,(44,(69,(13,(76,87))))))))),(16,(78,(75,(12,(35,66)))))),(28,(33,(60,(63,(59,68)))))),(62,(36,(26,(40,80))))),(79,(41,((64,(5,70)),(19,29)))))),(21,39)));
tree tnt_453 = [&U] 
(1,((48,(((((27,(9,(20,(((18,((77,(85,(((54,(72,(3,(56,(2,(83,(32,47))))))),(((37,(7,(74,(38,55)))),(23,((22,(30,45)),(51,81)))),(14,(49,61)))),((71,(11,(58,86))),(34,(52,82)))))),(((25,(24,(6,(((4,(46,(73,84))),(50,57)),(43,53))))),(10,31)),(8,65)))),(15,(17,67))),(42,(44,(13,(87,(69,76))))))))),(16,(78,(75,(12,(35,66)))))),(28,(33,(60,(63,(59,68)))))),(62,(36,(26,(40,80))))),(79,(41,((64,(5,70)),(19,29)))))),(21,39)));
tree tnt_454 = [&U] 
(1,((48,(((((27,(9,(20,(((18,((77,(85,(((54,(72,(3,(56,(2,(83,(32,47))))))),((((7,37),(74,(38,55))),(23,((22,(30,45)),(51,81)))),(14,(49,61)))),((71,(11,(58,86))),(34,(52,82)))))),(((25,(24,(6,(((4,(46,(73,84))),(50,57)),(43,53))))),(10,31)),(8,65)))),(15,(17,67))),(42,(44,(69,(13,(76,87))))))))),(16,(78,(75,(12,(35,66)))))),(28,((33,60),(63,(59,68))))),(62,(36,(80,(26,40))))),(79,(41,((64,(5,70)),(19,29)))))),(21,39)));
tree tnt_455 = [&U] 
(1,((48,(((((27,(9,(20,(((18,((77,(85,(((54,(72,(3,(56,(2,(83,(32,47))))))),(((37,(7,(74,(38,55)))),(23,((22,(30,45)),(51,81)))),(14,(49,61)))),((71,(11,(58,86))),(34,(52,82)))))),(((25,(24,(6,(((4,(46,(73,84))),(50,57)),(43,53))))),(10,31)),(8,65)))),(15,(17,67))),(42,(44,(13,(87,(69,76))))))))),(16,(78,(75,(12,(35,66)))))),(28,((33,60),(63,(59,68))))),(62,(36,(80,(26,40))))),(79,(41,((64,(5,70)),(19,29)))))),(21,39)));
tree tnt_456 = [&U] 
(1,((48,(((((27,(9,(20,(((18,((77,(85,(((54,(72,(3,(56,(2,(83,(32,47))))))),((((7,37),(74,(38,55))),(23,((22,(30,45)),(51,81)))),(14,(49,61)))),((71,(11,(58,86))),(34,(52,82)))))),(((25,(24,(6,(((4,(46,(73,84))),(50,57)),(43,53))))),(10,31)),(8,65)))),(15,(17,67))),(42,(44,(13,(87,(69,76))))))))),(16,(78,(75,(12,(35,66)))))),(28,(33,(60,(63,(59,68)))))),(62,(36,(80,(26,40))))),(79,(41,((64,(5,70)),(19,29)))))),(21,39)));
tree tnt_457 = [&U] 
(1,((48,(((((27,(9,(20,(((18,((77,(85,(((54,(72,(3,(56,(2,(83,(32,47))))))),((((7,37),(74,(38,55))),(23,((22,(30,45)),(51,81)))),(14,(49,61)))),((71,(11,(58,86))),(34,(52,82)))))),(((25,(24,(6,(((4,(46,(73,84))),(50,57)),(43,53))))),(10,31)),(8,65)))),(15,(17,67))),(42,(44,(69,(13,(76,87))))))))),(78,(16,(75,(12,(35,66)))))),(28,((33,60),(63,(59,68))))),(62,(36,(26,(40,80))))),(79,(41,((64,(5,70)),(19,29)))))),(21,39)));
tree tnt_458 = [&U] 
(1,((48,((((((9,(20,(((18,((77,(85,(((54,(72,(3,(56,(2,(83,(32,47))))))),(((37,(7,(74,(38,55)))),(23,((22,(30,45)),(51,81)))),(14,(49,61)))),((71,(11,(58,86))),(34,(52,82)))))),(((25,(24,(6,(((4,(46,(73,84))),(50,57)),(43,53))))),(10,31)),(8,65)))),(15,(17,67))),(42,(44,(69,(13,(76,87)))))))),(27,41)),(78,(16,(75,(12,(35,66)))))),(28,((33,60),(63,(59,68))))),(62,(36,(26,(40,80))))),(79,((64,(5,70)),(19,29))))),(21,39)));
tree tnt_459 = [&U] 
(1,((48,(((((27,(9,(20,(((18,((77,(85,(((54,(72,(3,(56,(2,(83,(32,47))))))),(((37,(7,(74,(38,55)))),(23,((22,(30,45)),(51,81)))),(14,(49,61)))),((71,(11,(58,86))),(34,(52,82)))))),(((25,(24,(6,(((4,(46,(73,84))),(50,57)),(43,53))))),(10,31)),(8,65)))),(15,(17,67))),(42,(44,(13,(87,(69,76))))))))),(78,(16,(75,(12,(35,66)))))),(28,((33,60),(63,(59,68))))),(62,(36,(26,(40,80))))),(79,(41,((64,(5,70)),(19,29)))))),(21,39)));
tree tnt_460 = [&U] 
(1,((48,((((((9,(20,(((18,((77,(85,(((54,(72,(3,(56,(2,(83,(32,47))))))),((((7,37),(74,(38,55))),(23,((22,(30,45)),(51,81)))),(14,(49,61)))),((71,(11,(58,86))),(34,(52,82)))))),(((25,(24,(6,(((4,(46,(73,84))),(50,57)),(43,53))))),(10,31)),(8,65)))),(15,(17,67))),(42,(44,(69,(13,(76,87)))))))),(27,41)),(78,(16,(75,(12,(35,66)))))),(28,(33,(60,(63,(59,68)))))),(62,(36,(26,(40,80))))),(79,((64,(5,70)),(19,29))))),(21,39)));
tree tnt_461 = [&U] 
(1,((48,(((((27,(9,(20,(((18,((77,(85,(((54,(72,(3,(56,(2,(83,(32,47))))))),((((7,37),(74,(38,55))),(23,((22,(30,45)),(51,81)))),(14,(49,61)))),((71,(11,(58,86))),(34,(52,82)))))),(((25,(24,(6,(((4,(46,(73,84))),(50,57)),(43,53))))),(10,31)),(8,65)))),(15,(17,67))),(42,(44,(13,(87,(69,76))))))))),(78,(16,(75,(12,(35,66)))))),(28,(33,(60,(63,(59,68)))))),(62,(36,(26,(40,80))))),(79,(41,((64,(5,70)),(19,29)))))),(21,39)));
tree tnt_462 = [&U] 
(1,((48,((((((9,(20,(((18,((77,(85,(((54,(72,(3,(56,(2,(83,(32,47))))))),(((37,(7,(74,(38,55)))),(23,((22,(30,45)),(51,81)))),(14,(49,61)))),((71,(11,(58,86))),(34,(52,82)))))),(((25,(24,(6,(((4,(46,(73,84))),(50,57)),(43,53))))),(10,31)),(8,65)))),(15,(17,67))),(42,(44,(69,(13,(76,87)))))))),(27,41)),(78,(16,(75,(12,(35,66)))))),(28,(33,(60,(63,(59,68)))))),(62,(36,(26,(40,80))))),(79,(5,((19,29),(64,70)))))),(21,39)));
tree tnt_463 = [&U] 
(1,((48,((((((9,(20,(((18,((77,(85,(((54,(72,(3,(56,(2,(83,(32,47))))))),(((37,(7,(74,(38,55)))),(23,((22,(30,45)),(51,81)))),(14,(49,61)))),((71,(11,(58,86))),(34,(52,82)))))),(((25,(24,(6,(((4,(46,(73,84))),(50,57)),(43,53))))),(10,31)),(8,65)))),(15,(17,67))),(42,(44,(13,(87,(69,76)))))))),(27,41)),(78,(16,(75,(12,(35,66)))))),(28,(33,(60,(63,(59,68)))))),(62,(36,(26,(40,80))))),(79,((64,(5,70)),(19,29))))),(21,39)));
tree tnt_464 = [&U] 
(1,((48,((((((9,(20,(((18,((77,(85,(((54,(72,(3,(56,(2,(83,(32,47))))))),((((7,37),(74,(38,55))),(23,((22,(30,45)),(51,81)))),(14,(49,61)))),((71,(11,(58,86))),(34,(52,82)))))),(((25,(24,(6,(((4,(46,(73,84))),(50,57)),(43,53))))),(10,31)),(8,65)))),(15,(17,67))),(42,(44,(69,(13,(76,87)))))))),(27,41)),(78,(16,(75,(12,(35,66)))))),(28,((33,60),(63,(59,68))))),(62,(36,(80,(26,40))))),(79,((64,(5,70)),(19,29))))),(21,39)));
tree tnt_465 = [&U] 
(1,((48,(((((27,(9,(20,(((18,((77,(85,(((54,(72,(3,(56,(2,(83,(32,47))))))),((((7,37),(74,(38,55))),(23,((22,(30,45)),(51,81)))),(14,(49,61)))),((71,(11,(58,86))),(34,(52,82)))))),(((25,(24,(6,(((4,(46,(73,84))),(50,57)),(43,53))))),(10,31)),(8,65)))),(15,(17,67))),(42,(44,(13,(87,(69,76))))))))),(78,(16,(75,(12,(35,66)))))),(28,((33,60),(63,(59,68))))),(62,(36,(80,(26,40))))),(79,(41,((64,(5,70)),(19,29)))))),(21,39)));
tree tnt_466 = [&U] 
(1,((48,((((((9,(20,(((18,((77,(85,(((54,(72,(3,(56,(2,(83,(32,47))))))),(((37,(7,(74,(38,55)))),(23,((22,(30,45)),(51,81)))),(14,(49,61)))),((71,(11,(58,86))),(34,(52,82)))))),(((25,(24,(6,(((4,(46,(73,84))),(50,57)),(43,53))))),(10,31)),(8,65)))),(15,(17,67))),(42,(44,(69,(13,(76,87)))))))),(27,41)),(78,(16,(75,(12,(35,66)))))),(28,((33,60),(63,(59,68))))),(62,(36,(80,(26,40))))),(79,(5,((19,29),(64,70)))))),(21,39)));
tree tnt_467 = [&U] 
(1,((48,((((((9,(20,(((18,((77,(85,(((54,(72,(3,(56,(2,(83,(32,47))))))),(((37,(7,(74,(38,55)))),(23,((22,(30,45)),(51,81)))),(14,(49,61)))),((71,(11,(58,86))),(34,(52,82)))))),(((25,(24,(6,(((4,(46,(73,84))),(50,57)),(43,53))))),(10,31)),(8,65)))),(15,(17,67))),(42,(44,(13,(87,(69,76)))))))),(27,41)),(78,(16,(75,(12,(35,66)))))),(28,((33,60),(63,(59,68))))),(62,(36,(80,(26,40))))),(79,((64,(5,70)),(19,29))))),(21,39)));
tree tnt_468 = [&U] 
(1,((48,((((((9,(20,(((18,((77,(85,(((54,(72,(3,(56,(2,(83,(32,47))))))),((((7,37),(74,(38,55))),(23,((22,(30,45)),(51,81)))),(14,(49,61)))),((71,(11,(58,86))),(34,(52,82)))))),(((25,(24,(6,(((4,(46,(73,84))),(50,57)),(43,53))))),(10,31)),(8,65)))),(15,(17,67))),(42,(44,(69,(13,(76,87)))))))),(27,41)),(78,(16,(75,(12,(35,66)))))),(28,(33,(60,(63,(59,68)))))),(62,(36,(80,(26,40))))),(79,(5,((19,29),(64,70)))))),(21,39)));
tree tnt_469 = [&U] 
(1,((48,((((((9,(20,(((18,((77,(85,(((54,(72,(3,(56,(2,(83,(32,47))))))),((((7,37),(74,(38,55))),(23,((22,(30,45)),(51,81)))),(14,(49,61)))),((71,(11,(58,86))),(34,(52,82)))))),(((25,(24,(6,(((4,(46,(73,84))),(50,57)),(43,53))))),(10,31)),(8,65)))),(15,(17,67))),(42,(44,(13,(87,(69,76)))))))),(27,41)),(78,(16,(75,(12,(35,66)))))),(28,(33,(60,(63,(59,68)))))),(62,(36,(80,(26,40))))),(79,((64,(5,70)),(19,29))))),(21,39)));
tree tnt_470 = [&U] 
(1,((48,((((((9,(20,(((18,((77,(85,(((54,(72,(3,(56,(2,(83,(32,47))))))),(((37,(7,(74,(38,55)))),(23,((22,(30,45)),(51,81)))),(14,(49,61)))),((71,(11,(58,86))),(34,(52,82)))))),(((25,(24,(6,(((4,(46,(73,84))),(50,57)),(43,53))))),(10,31)),(8,65)))),(15,(17,67))),(42,(44,(13,(87,(69,76)))))))),(27,41)),(78,(16,(75,(12,(35,66)))))),(28,(33,(60,(63,(59,68)))))),(62,(36,(80,(26,40))))),(79,(5,((19,29),(64,70)))))),(21,39)));
tree tnt_471 = [&U] 
(1,((48,(((((27,(9,(20,(((18,((77,(85,(((54,(72,(3,(56,(2,(83,(32,47))))))),((((7,37),(74,(38,55))),(23,((22,(30,45)),(51,81)))),(14,(49,61)))),((71,(11,(58,86))),(34,(52,82)))))),(((25,(24,(6,(((4,(46,(73,84))),(50,57)),(43,53))))),(10,31)),(8,65)))),(15,(17,67))),(42,(44,(69,(13,(76,87))))))))),(16,(78,(12,(75,(35,66)))))),(28,((33,60),(63,(59,68))))),(62,(36,(26,(40,80))))),(79,(41,((64,(5,70)),(19,29)))))),(21,39)));
tree tnt_472 = [&U] 
(1,((48,(((((27,(9,(20,(((18,((77,(85,(((54,(72,(3,(56,(2,(83,(32,47))))))),(((37,(7,(74,(38,55)))),(23,((22,(30,45)),(51,81)))),(14,(49,61)))),((71,(11,(58,86))),(34,(52,82)))))),(((25,(24,(6,(((4,(46,(73,84))),(50,57)),(43,53))))),(10,31)),(8,65)))),(15,(17,67))),(42,(44,(13,(87,(69,76))))))))),(16,(78,(12,(75,(35,66)))))),(28,((33,60),(63,(59,68))))),(62,(36,(26,(40,80))))),(79,(41,((64,(5,70)),(19,29)))))),(21,39)));
tree tnt_473 = [&U] 
(1,((48,(((((27,(9,(20,(((18,((77,(85,(((54,(72,(3,(56,(2,(83,(32,47))))))),((((7,37),(74,(38,55))),(23,((22,(30,45)),(51,81)))),(14,(49,61)))),((71,(11,(58,86))),(34,(52,82)))))),(((25,(24,(6,(((4,(46,(73,84))),(50,57)),(43,53))))),(10,31)),(8,65)))),(15,(17,67))),(42,(44,(13,(87,(69,76))))))))),(16,(78,(12,(75,(35,66)))))),(28,(33,(60,(63,(59,68)))))),(62,(36,(26,(40,80))))),(79,(41,((64,(5,70)),(19,29)))))),(21,39)));
tree tnt_474 = [&U] 
(1,((48,(((((27,(9,(20,(((18,((77,(85,(((54,(72,(3,(56,(2,(83,(32,47))))))),((((7,37),(74,(38,55))),(23,((22,(30,45)),(51,81)))),(14,(49,61)))),((71,(11,(58,86))),(34,(52,82)))))),(((25,(24,(6,(((4,(46,(73,84))),(50,57)),(43,53))))),(10,31)),(8,65)))),(15,(17,67))),(42,(44,(13,(87,(69,76))))))))),(16,(78,(12,(75,(35,66)))))),(28,((33,60),(63,(59,68))))),(62,(36,(80,(26,40))))),(79,(41,((64,(5,70)),(19,29)))))),(21,39)));
tree tnt_475 = [&U] 
(1,((48,(((((27,(9,(20,(((18,((77,(85,(((54,(72,(3,(56,(2,(83,(32,47))))))),((((7,37),(74,(38,55))),(23,((22,(30,45)),(51,81)))),(14,(49,61)))),((71,(11,(58,86))),(34,(52,82)))))),(((25,(24,(6,(((4,(46,(73,84))),(50,57)),(43,53))))),(10,31)),(8,65)))),(15,(17,67))),(42,(44,(69,(13,(76,87))))))))),(78,(12,(75,(16,(35,66)))))),(28,((33,60),(63,(59,68))))),(62,(36,(26,(40,80))))),(79,(41,((64,(5,70)),(19,29)))))),(21,39)));
tree tnt_476 = [&U] 
(1,((48,((((((9,(20,(((18,((77,(85,(((54,(72,(3,(56,(2,(83,(32,47))))))),(((37,(7,(74,(38,55)))),(23,((22,(30,45)),(51,81)))),(14,(49,61)))),((71,(11,(58,86))),(34,(52,82)))))),(((25,(24,(6,(((4,(46,(73,84))),(50,57)),(43,53))))),(10,31)),(8,65)))),(15,(17,67))),(42,(44,(69,(13,(76,87)))))))),(27,41)),(78,(12,(75,(16,(35,66)))))),(28,((33,60),(63,(59,68))))),(62,(36,(26,(40,80))))),(79,((64,(5,70)),(19,29))))),(21,39)));
tree tnt_477 = [&U] 
(1,((48,(((((27,(9,(20,(((18,((77,(85,(((54,(72,(3,(56,(2,(83,(32,47))))))),(((37,(7,(74,(38,55)))),(23,((22,(30,45)),(51,81)))),(14,(49,61)))),((71,(11,(58,86))),(34,(52,82)))))),(((25,(24,(6,(((4,(46,(73,84))),(50,57)),(43,53))))),(10,31)),(8,65)))),(15,(17,67))),(42,(44,(13,(87,(69,76))))))))),(78,(12,(75,(16,(35,66)))))),(28,((33,60),(63,(59,68))))),(62,(36,(26,(40,80))))),(79,(41,((64,(5,70)),(19,29)))))),(21,39)));
tree tnt_478 = [&U] 
(1,((48,((((((9,(20,(((18,((77,(85,(((54,(72,(3,(56,(2,(83,(32,47))))))),((((7,37),(74,(38,55))),(23,((22,(30,45)),(51,81)))),(14,(49,61)))),((71,(11,(58,86))),(34,(52,82)))))),(((25,(24,(6,(((4,(46,(73,84))),(50,57)),(43,53))))),(10,31)),(8,65)))),(15,(17,67))),(42,(44,(69,(13,(76,87)))))))),(27,41)),(78,(12,(75,(16,(35,66)))))),(28,(33,(60,(63,(59,68)))))),(62,(36,(26,(40,80))))),(79,((64,(5,70)),(19,29))))),(21,39)));
tree tnt_479 = [&U] 
(1,((48,(((((27,(9,(20,(((18,((77,(85,(((54,(72,(3,(56,(2,(83,(32,47))))))),((((7,37),(74,(38,55))),(23,((22,(30,45)),(51,81)))),(14,(49,61)))),((71,(11,(58,86))),(34,(52,82)))))),(((25,(24,(6,(((4,(46,(73,84))),(50,57)),(43,53))))),(10,31)),(8,65)))),(15,(17,67))),(42,(44,(13,(87,(69,76))))))))),(78,(12,(75,(16,(35,66)))))),(28,(33,(60,(63,(59,68)))))),(62,(36,(26,(40,80))))),(79,(41,((64,(5,70)),(19,29)))))),(21,39)));
tree tnt_480 = [&U] 
(1,((48,((((((9,(20,(((18,((77,(85,(((54,(72,(3,(56,(2,(83,(32,47))))))),(((37,(7,(74,(38,55)))),(23,((22,(30,45)),(51,81)))),(14,(49,61)))),((71,(11,(58,86))),(34,(52,82)))))),(((25,(24,(6,(((4,(46,(73,84))),(50,57)),(43,53))))),(10,31)),(8,65)))),(15,(17,67))),(42,(44,(69,(13,(76,87)))))))),(27,41)),(78,(12,(75,(16,(35,66)))))),(28,(33,(60,(63,(59,68)))))),(62,(36,(26,(40,80))))),(79,(5,((19,29),(64,70)))))),(21,39)));
tree tnt_481 = [&U] 
(1,((48,((((((9,(20,(((18,((77,(85,(((54,(72,(3,(56,(2,(83,(32,47))))))),(((37,(7,(74,(38,55)))),(23,((22,(30,45)),(51,81)))),(14,(49,61)))),((71,(11,(58,86))),(34,(52,82)))))),(((25,(24,(6,(((4,(46,(73,84))),(50,57)),(43,53))))),(10,31)),(8,65)))),(15,(17,67))),(42,(44,(13,(87,(69,76)))))))),(27,41)),(78,(12,(75,(16,(35,66)))))),(28,(33,(60,(63,(59,68)))))),(62,(36,(26,(40,80))))),(79,((64,(5,70)),(19,29))))),(21,39)));
tree tnt_482 = [&U] 
(1,((48,((((((9,(20,(((18,((77,(85,(((54,(72,(3,(56,(2,(83,(32,47))))))),((((7,37),(74,(38,55))),(23,((22,(30,45)),(51,81)))),(14,(49,61)))),((71,(11,(58,86))),(34,(52,82)))))),(((25,(24,(6,(((4,(46,(73,84))),(50,57)),(43,53))))),(10,31)),(8,65)))),(15,(17,67))),(42,(44,(69,(13,(76,87)))))))),(27,41)),(78,(12,(75,(16,(35,66)))))),(28,((33,60),(63,(59,68))))),(62,(36,(80,(26,40))))),(79,((64,(5,70)),(19,29))))),(21,39)));
tree tnt_483 = [&U] 
(1,((48,(((((27,(9,(20,(((18,((77,(85,(((54,(72,(3,(56,(2,(83,(32,47))))))),((((7,37),(74,(38,55))),(23,((22,(30,45)),(51,81)))),(14,(49,61)))),((71,(11,(58,86))),(34,(52,82)))))),(((25,(24,(6,(((4,(46,(73,84))),(50,57)),(43,53))))),(10,31)),(8,65)))),(15,(17,67))),(42,(44,(13,(87,(69,76))))))))),(78,(12,(75,(16,(35,66)))))),(28,((33,60),(63,(59,68))))),(62,(36,(80,(26,40))))),(79,(41,((64,(5,70)),(19,29)))))),(21,39)));
tree tnt_484 = [&U] 
(1,((48,((((((9,(20,(((18,((77,(85,(((54,(72,(3,(56,(2,(83,(32,47))))))),(((37,(7,(74,(38,55)))),(23,((22,(30,45)),(51,81)))),(14,(49,61)))),((71,(11,(58,86))),(34,(52,82)))))),(((25,(24,(6,(((4,(46,(73,84))),(50,57)),(43,53))))),(10,31)),(8,65)))),(15,(17,67))),(42,(44,(69,(13,(76,87)))))))),(27,41)),(78,(12,(75,(16,(35,66)))))),(28,((33,60),(63,(59,68))))),(62,(36,(80,(26,40))))),(79,(5,((19,29),(64,70)))))),(21,39)));
tree tnt_485 = [&U] 
(1,((48,((((((9,(20,(((18,((77,(85,(((54,(72,(3,(56,(2,(83,(32,47))))))),(((37,(7,(74,(38,55)))),(23,((22,(30,45)),(51,81)))),(14,(49,61)))),((71,(11,(58,86))),(34,(52,82)))))),(((25,(24,(6,(((4,(46,(73,84))),(50,57)),(43,53))))),(10,31)),(8,65)))),(15,(17,67))),(42,(44,(13,(87,(69,76)))))))),(27,41)),(78,(12,(75,(16,(35,66)))))),(28,((33,60),(63,(59,68))))),(62,(36,(80,(26,40))))),(79,((64,(5,70)),(19,29))))),(21,39)));
tree tnt_486 = [&U] 
(1,((48,((((((9,(20,(((18,((77,(85,(((54,(72,(3,(56,(2,(83,(32,47))))))),((((7,37),(74,(38,55))),(23,((22,(30,45)),(51,81)))),(14,(49,61)))),((71,(11,(58,86))),(34,(52,82)))))),(((25,(24,(6,(((4,(46,(73,84))),(50,57)),(43,53))))),(10,31)),(8,65)))),(15,(17,67))),(42,(44,(69,(13,(76,87)))))))),(27,41)),(78,(12,(75,(16,(35,66)))))),(28,(33,(60,(63,(59,68)))))),(62,(36,(80,(26,40))))),(79,(5,((19,29),(64,70)))))),(21,39)));
tree tnt_487 = [&U] 
(1,((48,((((((9,(20,(((18,((77,(85,(((54,(72,(3,(56,(2,(83,(32,47))))))),((((7,37),(74,(38,55))),(23,((22,(30,45)),(51,81)))),(14,(49,61)))),((71,(11,(58,86))),(34,(52,82)))))),(((25,(24,(6,(((4,(46,(73,84))),(50,57)),(43,53))))),(10,31)),(8,65)))),(15,(17,67))),(42,(44,(13,(87,(69,76)))))))),(27,41)),(78,(12,(75,(16,(35,66)))))),(28,(33,(60,(63,(59,68)))))),(62,(36,(80,(26,40))))),(79,((64,(5,70)),(19,29))))),(21,39)));
tree tnt_488 = [&U] 
(1,((48,((((((9,(20,(((18,((77,(85,(((54,(72,(3,(56,(2,(83,(32,47))))))),(((37,(7,(74,(38,55)))),(23,((22,(30,45)),(51,81)))),(14,(49,61)))),((71,(11,(58,86))),(34,(52,82)))))),(((25,(24,(6,(((4,(46,(73,84))),(50,57)),(43,53))))),(10,31)),(8,65)))),(15,(17,67))),(42,(44,(13,(87,(69,76)))))))),(27,41)),(78,(12,(75,(16,(35,66)))))),(28,(33,(60,(63,(59,68)))))),(62,(36,(80,(26,40))))),(79,(5,((19,29),(64,70)))))),(21,39)));
tree tnt_489 = [&U] 
(1,((48,((((((9,(20,(((18,((77,(85,(((54,(72,(3,(56,(2,(83,(32,47))))))),((((7,37),(74,(38,55))),(23,((22,(30,45)),(51,81)))),(14,(49,61)))),((71,(11,(58,86))),(34,(52,82)))))),(((25,(24,(6,(((4,(46,(73,84))),(50,57)),(43,53))))),(10,31)),(8,65)))),(15,(17,67))),(42,(44,(69,(13,(76,87)))))))),(27,41)),(78,(16,(12,(75,(35,66)))))),(28,((33,60),(63,(59,68))))),(62,(36,(26,(40,80))))),(79,((64,(5,70)),(19,29))))),(21,39)));
tree tnt_490 = [&U] 
(1,((48,(((((27,(9,(20,(((18,((77,(85,(((54,(72,(3,(56,(2,(83,(32,47))))))),((((7,37),(74,(38,55))),(23,((22,(30,45)),(51,81)))),(14,(49,61)))),((71,(11,(58,86))),(34,(52,82)))))),(((25,(24,(6,(((4,(46,(73,84))),(50,57)),(43,53))))),(10,31)),(8,65)))),(15,(17,67))),(42,(44,(13,(87,(69,76))))))))),(78,(16,(12,(75,(35,66)))))),(28,((33,60),(63,(59,68))))),(62,(36,(26,(40,80))))),(79,(41,((64,(5,70)),(19,29)))))),(21,39)));
tree tnt_491 = [&U] 
(1,((48,(((((27,(9,(20,(((18,((77,(85,(((54,(72,(3,(56,(2,(83,(32,47))))))),((((7,37),(74,(38,55))),(23,((22,(30,45)),(51,81)))),(14,(49,61)))),((71,(11,(58,86))),(34,(52,82)))))),(((25,(24,(6,(((4,(46,(73,84))),(50,57)),(43,53))))),(10,31)),(8,65)))),(15,(17,67))),(42,(44,(69,(13,(76,87))))))))),(78,(75,(16,(12,(35,66)))))),(28,((33,60),(63,(59,68))))),(62,(36,(26,(40,80))))),(79,(41,((64,(5,70)),(19,29)))))),(21,39)));
tree tnt_492 = [&U] 
(1,((48,((((((9,(20,(((18,((77,(85,(((54,(72,(3,(56,(2,(83,(32,47))))))),(((37,(7,(74,(38,55)))),(23,((22,(30,45)),(51,81)))),(14,(49,61)))),((71,(11,(58,86))),(34,(52,82)))))),(((25,(24,(6,(((4,(46,(73,84))),(50,57)),(43,53))))),(10,31)),(8,65)))),(15,(17,67))),(42,(44,(69,(13,(76,87)))))))),(27,41)),(78,(16,(12,(75,(35,66)))))),(28,((33,60),(63,(59,68))))),(62,(36,(26,(40,80))))),(79,(5,((19,29),(64,70)))))),(21,39)));
tree tnt_493 = [&U] 
(1,((48,((((((9,(20,(((18,((77,(85,(((54,(72,(3,(56,(2,(83,(32,47))))))),(((37,(7,(74,(38,55)))),(23,((22,(30,45)),(51,81)))),(14,(49,61)))),((71,(11,(58,86))),(34,(52,82)))))),(((25,(24,(6,(((4,(46,(73,84))),(50,57)),(43,53))))),(10,31)),(8,65)))),(15,(17,67))),(42,(44,(13,(87,(69,76)))))))),(27,41)),(78,(16,(12,(75,(35,66)))))),(28,((33,60),(63,(59,68))))),(62,(36,(26,(40,80))))),(79,((64,(5,70)),(19,29))))),(21,39)));
tree tnt_494 = [&U] 
(1,((48,((((((9,(20,(((18,((77,(85,(((54,(72,(3,(56,(2,(83,(32,47))))))),(((37,(7,(74,(38,55)))),(23,((22,(30,45)),(51,81)))),(14,(49,61)))),((71,(11,(58,86))),(34,(52,82)))))),(((25,(24,(6,(((4,(46,(73,84))),(50,57)),(43,53))))),(10,31)),(8,65)))),(15,(17,67))),(42,(44,(69,(13,(76,87)))))))),(27,41)),(78,(75,(16,(12,(35,66)))))),(28,((33,60),(63,(59,68))))),(62,(36,(26,(40,80))))),(79,((64,(5,70)),(19,29))))),(21,39)));
tree tnt_495 = [&U] 
(1,((48,(((((27,(9,(20,(((18,((77,(85,(((54,(72,(3,(56,(2,(83,(32,47))))))),(((37,(7,(74,(38,55)))),(23,((22,(30,45)),(51,81)))),(14,(49,61)))),((71,(11,(58,86))),(34,(52,82)))))),(((25,(24,(6,(((4,(46,(73,84))),(50,57)),(43,53))))),(10,31)),(8,65)))),(15,(17,67))),(42,(44,(13,(87,(69,76))))))))),(78,(75,(16,(12,(35,66)))))),(28,((33,60),(63,(59,68))))),(62,(36,(26,(40,80))))),(79,(41,((64,(5,70)),(19,29)))))),(21,39)));
tree tnt_496 = [&U] 
(1,((48,((((((9,(20,(((18,((77,(85,(((54,(72,(3,(56,(2,(83,(32,47))))))),((((7,37),(74,(38,55))),(23,((22,(30,45)),(51,81)))),(14,(49,61)))),((71,(11,(58,86))),(34,(52,82)))))),(((25,(24,(6,(((4,(46,(73,84))),(50,57)),(43,53))))),(10,31)),(8,65)))),(15,(17,67))),(42,(44,(69,(13,(76,87)))))))),(27,41)),(78,(16,(12,(75,(35,66)))))),(28,(33,(60,(63,(59,68)))))),(62,(36,(26,(40,80))))),(79,(5,((19,29),(64,70)))))),(21,39)));
tree tnt_497 = [&U] 
(1,((48,((((((9,(20,(((18,((77,(85,(((54,(72,(3,(56,(2,(83,(32,47))))))),((((7,37),(74,(38,55))),(23,((22,(30,45)),(51,81)))),(14,(49,61)))),((71,(11,(58,86))),(34,(52,82)))))),(((25,(24,(6,(((4,(46,(73,84))),(50,57)),(43,53))))),(10,31)),(8,65)))),(15,(17,67))),(42,(44,(13,(87,(69,76)))))))),(27,41)),(78,(16,(12,(75,(35,66)))))),(28,(33,(60,(63,(59,68)))))),(62,(36,(26,(40,80))))),(79,((64,(5,70)),(19,29))))),(21,39)));
tree tnt_498 = [&U] 
(1,((48,((((((9,(20,(((18,((77,(85,(((54,(72,(3,(56,(2,(83,(32,47))))))),((((7,37),(74,(38,55))),(23,((22,(30,45)),(51,81)))),(14,(49,61)))),((71,(11,(58,86))),(34,(52,82)))))),(((25,(24,(6,(((4,(46,(73,84))),(50,57)),(43,53))))),(10,31)),(8,65)))),(15,(17,67))),(42,(44,(69,(13,(76,87)))))))),(27,41)),(78,(75,(16,(12,(35,66)))))),(28,(33,(60,(63,(59,68)))))),(62,(36,(26,(40,80))))),(79,((64,(5,70)),(19,29))))),(21,39)));
tree tnt_499 = [&U] 
(1,((48,(((((27,(9,(20,(((18,((77,(85,(((54,(72,(3,(56,(2,(83,(32,47))))))),((((7,37),(74,(38,55))),(23,((22,(30,45)),(51,81)))),(14,(49,61)))),((71,(11,(58,86))),(34,(52,82)))))),(((25,(24,(6,(((4,(46,(73,84))),(50,57)),(43,53))))),(10,31)),(8,65)))),(15,(17,67))),(42,(44,(13,(87,(69,76))))))))),(78,(75,(16,(12,(35,66)))))),(28,(33,(60,(63,(59,68)))))),(62,(36,(26,(40,80))))),(79,(41,((64,(5,70)),(19,29)))))),(21,39)));
tree tnt_500 = [&U] 
(1,((48,((((((9,(20,(((18,((77,(85,(((54,(72,(3,(56,(2,(83,(32,47))))))),(((37,(7,(74,(38,55)))),(23,((22,(30,45)),(51,81)))),(14,(49,61)))),((71,(11,(58,86))),(34,(52,82)))))),(((25,(24,(6,(((4,(46,(73,84))),(50,57)),(43,53))))),(10,31)),(8,65)))),(15,(17,67))),(42,(44,(13,(87,(69,76)))))))),(27,41)),(78,(16,(12,(75,(35,66)))))),(28,(33,(60,(63,(59,68)))))),(62,(36,(26,(40,80))))),(79,(5,((19,29),(64,70)))))),(21,39)));
tree tnt_501 = [&U] 
(1,((48,((((((9,(20,(((18,((77,(85,(((54,(72,(3,(56,(2,(83,(32,47))))))),(((37,(7,(74,(38,55)))),(23,((22,(30,45)),(51,81)))),(14,(49,61)))),((71,(11,(58,86))),(34,(52,82)))))),(((25,(24,(6,(((4,(46,(73,84))),(50,57)),(43,53))))),(10,31)),(8,65)))),(15,(17,67))),(42,(44,(69,(13,(76,87)))))))),(27,41)),(78,(75,(16,(12,(35,66)))))),(28,(33,(60,(63,(59,68)))))),(62,(36,(26,(40,80))))),(79,(5,((19,29),(64,70)))))),(21,39)));
tree tnt_502 = [&U] 
(1,((48,((((((9,(20,(((18,((77,(85,(((54,(72,(3,(56,(2,(83,(32,47))))))),(((37,(7,(74,(38,55)))),(23,((22,(30,45)),(51,81)))),(14,(49,61)))),((71,(11,(58,86))),(34,(52,82)))))),(((25,(24,(6,(((4,(46,(73,84))),(50,57)),(43,53))))),(10,31)),(8,65)))),(15,(17,67))),(42,(44,(13,(87,(69,76)))))))),(27,41)),(78,(75,(16,(12,(35,66)))))),(28,(33,(60,(63,(59,68)))))),(62,(36,(26,(40,80))))),(79,((64,(5,70)),(19,29))))),(21,39)));
tree tnt_503 = [&U] 
(1,((48,((((((9,(20,(((18,((77,(85,(((54,(72,(3,(56,(2,(83,(32,47))))))),((((7,37),(74,(38,55))),(23,((22,(30,45)),(51,81)))),(14,(49,61)))),((71,(11,(58,86))),(34,(52,82)))))),(((25,(24,(6,(((4,(46,(73,84))),(50,57)),(43,53))))),(10,31)),(8,65)))),(15,(17,67))),(42,(44,(69,(13,(76,87)))))))),(27,41)),(78,(16,(12,(75,(35,66)))))),(28,((33,60),(63,(59,68))))),(62,(36,(80,(26,40))))),(79,(5,((19,29),(64,70)))))),(21,39)));
tree tnt_504 = [&U] 
(1,((48,((((((9,(20,(((18,((77,(85,(((54,(72,(3,(56,(2,(83,(32,47))))))),((((7,37),(74,(38,55))),(23,((22,(30,45)),(51,81)))),(14,(49,61)))),((71,(11,(58,86))),(34,(52,82)))))),(((25,(24,(6,(((4,(46,(73,84))),(50,57)),(43,53))))),(10,31)),(8,65)))),(15,(17,67))),(42,(44,(13,(87,(69,76)))))))),(27,41)),(78,(16,(12,(75,(35,66)))))),(28,((33,60),(63,(59,68))))),(62,(36,(80,(26,40))))),(79,((64,(5,70)),(19,29))))),(21,39)));
tree tnt_505 = [&U] 
(1,((48,((((((9,(20,(((18,((77,(85,(((54,(72,(3,(56,(2,(83,(32,47))))))),((((7,37),(74,(38,55))),(23,((22,(30,45)),(51,81)))),(14,(49,61)))),((71,(11,(58,86))),(34,(52,82)))))),(((25,(24,(6,(((4,(46,(73,84))),(50,57)),(43,53))))),(10,31)),(8,65)))),(15,(17,67))),(42,(44,(69,(13,(76,87)))))))),(27,41)),(78,(75,(16,(12,(35,66)))))),(28,((33,60),(63,(59,68))))),(62,(36,(80,(26,40))))),(79,((64,(5,70)),(19,29))))),(21,39)));
tree tnt_506 = [&U] 
(1,((48,(((((27,(9,(20,(((18,((77,(85,(((54,(72,(3,(56,(2,(83,(32,47))))))),((((7,37),(74,(38,55))),(23,((22,(30,45)),(51,81)))),(14,(49,61)))),((71,(11,(58,86))),(34,(52,82)))))),(((25,(24,(6,(((4,(46,(73,84))),(50,57)),(43,53))))),(10,31)),(8,65)))),(15,(17,67))),(42,(44,(13,(87,(69,76))))))))),(78,(75,(16,(12,(35,66)))))),(28,((33,60),(63,(59,68))))),(62,(36,(80,(26,40))))),(79,(41,((64,(5,70)),(19,29)))))),(21,39)));
tree tnt_507 = [&U] 
(1,((48,((((((9,(20,(((18,((77,(85,(((54,(72,(3,(56,(2,(83,(32,47))))))),(((37,(7,(74,(38,55)))),(23,((22,(30,45)),(51,81)))),(14,(49,61)))),((71,(11,(58,86))),(34,(52,82)))))),(((25,(24,(6,(((4,(46,(73,84))),(50,57)),(43,53))))),(10,31)),(8,65)))),(15,(17,67))),(42,(44,(13,(87,(69,76)))))))),(27,41)),(78,(16,(12,(75,(35,66)))))),(28,((33,60),(63,(59,68))))),(62,(36,(80,(26,40))))),(79,(5,((19,29),(64,70)))))),(21,39)));
tree tnt_508 = [&U] 
(1,((48,((((((9,(20,(((18,((77,(85,(((54,(72,(3,(56,(2,(83,(32,47))))))),(((37,(7,(74,(38,55)))),(23,((22,(30,45)),(51,81)))),(14,(49,61)))),((71,(11,(58,86))),(34,(52,82)))))),(((25,(24,(6,(((4,(46,(73,84))),(50,57)),(43,53))))),(10,31)),(8,65)))),(15,(17,67))),(42,(44,(69,(13,(76,87)))))))),(27,41)),(78,(75,(16,(12,(35,66)))))),(28,((33,60),(63,(59,68))))),(62,(36,(80,(26,40))))),(79,(5,((19,29),(64,70)))))),(21,39)));
tree tnt_509 = [&U] 
(1,((48,((((((9,(20,(((18,((77,(85,(((54,(72,(3,(56,(2,(83,(32,47))))))),(((37,(7,(74,(38,55)))),(23,((22,(30,45)),(51,81)))),(14,(49,61)))),((71,(11,(58,86))),(34,(52,82)))))),(((25,(24,(6,(((4,(46,(73,84))),(50,57)),(43,53))))),(10,31)),(8,65)))),(15,(17,67))),(42,(44,(13,(87,(69,76)))))))),(27,41)),(78,(75,(16,(12,(35,66)))))),(28,((33,60),(63,(59,68))))),(62,(36,(80,(26,40))))),(79,((64,(5,70)),(19,29))))),(21,39)));
tree tnt_510 = [&U] 
(1,((48,((((((9,(20,(((18,((77,(85,(((54,(72,(3,(56,(2,(83,(32,47))))))),((((7,37),(74,(38,55))),(23,((22,(30,45)),(51,81)))),(14,(49,61)))),((71,(11,(58,86))),(34,(52,82)))))),(((25,(24,(6,(((4,(46,(73,84))),(50,57)),(43,53))))),(10,31)),(8,65)))),(15,(17,67))),(42,(44,(13,(87,(69,76)))))))),(27,41)),(78,(16,(12,(75,(35,66)))))),(28,(33,(60,(63,(59,68)))))),(62,(36,(80,(26,40))))),(79,(5,((19,29),(64,70)))))),(21,39)));
tree tnt_511 = [&U] 
(1,((48,((((((9,(20,(((18,((77,(85,(((54,(72,(3,(56,(2,(83,(32,47))))))),((((7,37),(74,(38,55))),(23,((22,(30,45)),(51,81)))),(14,(49,61)))),((71,(11,(58,86))),(34,(52,82)))))),(((25,(24,(6,(((4,(46,(73,84))),(50,57)),(43,53))))),(10,31)),(8,65)))),(15,(17,67))),(42,(44,(69,(13,(76,87)))))))),(27,41)),(78,(75,(16,(12,(35,66)))))),(28,(33,(60,(63,(59,68)))))),(62,(36,(80,(26,40))))),(79,(5,((19,29),(64,70)))))),(21,39)));
tree tnt_512 = [&U] 
(1,((48,((((((9,(20,(((18,((77,(85,(((54,(72,(3,(56,(2,(83,(32,47))))))),((((7,37),(74,(38,55))),(23,((22,(30,45)),(51,81)))),(14,(49,61)))),((71,(11,(58,86))),(34,(52,82)))))),(((25,(24,(6,(((4,(46,(73,84))),(50,57)),(43,53))))),(10,31)),(8,65)))),(15,(17,67))),(42,(44,(13,(87,(69,76)))))))),(27,41)),(78,(75,(16,(12,(35,66)))))),(28,(33,(60,(63,(59,68)))))),(62,(36,(80,(26,40))))),(79,((64,(5,70)),(19,29))))),(21,39)));
tree tnt_513 = [&U] 
(1,((48,((((((9,(20,(((18,((77,(85,(((54,(72,(3,(56,(2,(83,(32,47))))))),(((37,(7,(74,(38,55)))),(23,((22,(30,45)),(51,81)))),(14,(49,61)))),((71,(11,(58,86))),(34,(52,82)))))),(((25,(24,(6,(((4,(46,(73,84))),(50,57)),(43,53))))),(10,31)),(8,65)))),(15,(17,67))),(42,(44,(13,(87,(69,76)))))))),(27,41)),(78,(75,(16,(12,(35,66)))))),(28,(33,(60,(63,(59,68)))))),(62,(36,(80,(26,40))))),(79,(5,((19,29),(64,70)))))),(21,39)));
tree tnt_514 = [&U] 
(1,((48,((((((9,(20,(((18,((77,(85,(((54,(72,(3,(56,(2,(83,(32,47))))))),((((7,37),(74,(38,55))),(23,((22,(30,45)),(51,81)))),(14,(49,61)))),((71,(11,(58,86))),(34,(52,82)))))),(((25,(24,(6,(((4,(46,(73,84))),(50,57)),(43,53))))),(10,31)),(8,65)))),(15,(17,67))),(42,(44,(69,(13,(76,87)))))))),(27,41)),(78,(12,(16,(75,(35,66)))))),(28,((33,60),(63,(59,68))))),(62,(36,(26,(40,80))))),(79,((64,(5,70)),(19,29))))),(21,39)));
tree tnt_515 = [&U] 
(1,((48,(((((27,(9,(20,(((18,((77,(85,(((54,(72,(3,(56,(2,(83,(32,47))))))),((((7,37),(74,(38,55))),(23,((22,(30,45)),(51,81)))),(14,(49,61)))),((71,(11,(58,86))),(34,(52,82)))))),(((25,(24,(6,(((4,(46,(73,84))),(50,57)),(43,53))))),(10,31)),(8,65)))),(15,(17,67))),(42,(44,(13,(87,(69,76))))))))),(78,(12,(16,(75,(35,66)))))),(28,((33,60),(63,(59,68))))),(62,(36,(26,(40,80))))),(79,(41,((64,(5,70)),(19,29)))))),(21,39)));
tree tnt_516 = [&U] 
(1,((48,(((((27,(9,(20,(((18,((77,(85,(((54,(72,(3,(56,(2,(83,(32,47))))))),((((7,37),(74,(38,55))),(23,((22,(30,45)),(51,81)))),(14,(49,61)))),((71,(11,(58,86))),(34,(52,82)))))),(((25,(24,(6,(((4,(46,(73,84))),(50,57)),(43,53))))),(10,31)),(8,65)))),(15,(17,67))),(42,(44,(69,(13,(76,87))))))))),(78,(75,(12,(16,(35,66)))))),(28,((33,60),(63,(59,68))))),(62,(36,(26,(40,80))))),(79,(41,((64,(5,70)),(19,29)))))),(21,39)));
tree tnt_517 = [&U] 
(1,((48,((((((9,(20,(((18,((77,(85,(((54,(72,(3,(56,(2,(83,(32,47))))))),(((37,(7,(74,(38,55)))),(23,((22,(30,45)),(51,81)))),(14,(49,61)))),((71,(11,(58,86))),(34,(52,82)))))),(((25,(24,(6,(((4,(46,(73,84))),(50,57)),(43,53))))),(10,31)),(8,65)))),(15,(17,67))),(42,(44,(69,(13,(76,87)))))))),(27,41)),(78,(12,(16,(75,(35,66)))))),(28,((33,60),(63,(59,68))))),(62,(36,(26,(40,80))))),(79,(5,((19,29),(64,70)))))),(21,39)));
tree tnt_518 = [&U] 
(1,((48,((((((9,(20,(((18,((77,(85,(((54,(72,(3,(56,(2,(83,(32,47))))))),(((37,(7,(74,(38,55)))),(23,((22,(30,45)),(51,81)))),(14,(49,61)))),((71,(11,(58,86))),(34,(52,82)))))),(((25,(24,(6,(((4,(46,(73,84))),(50,57)),(43,53))))),(10,31)),(8,65)))),(15,(17,67))),(42,(44,(13,(87,(69,76)))))))),(27,41)),(78,(12,(16,(75,(35,66)))))),(28,((33,60),(63,(59,68))))),(62,(36,(26,(40,80))))),(79,((64,(5,70)),(19,29))))),(21,39)));
tree tnt_519 = [&U] 
(1,((48,((((((9,(20,(((18,((77,(85,(((54,(72,(3,(56,(2,(83,(32,47))))))),(((37,(7,(74,(38,55)))),(23,((22,(30,45)),(51,81)))),(14,(49,61)))),((71,(11,(58,86))),(34,(52,82)))))),(((25,(24,(6,(((4,(46,(73,84))),(50,57)),(43,53))))),(10,31)),(8,65)))),(15,(17,67))),(42,(44,(69,(13,(76,87)))))))),(27,41)),(78,(75,(12,(16,(35,66)))))),(28,((33,60),(63,(59,68))))),(62,(36,(26,(40,80))))),(79,((64,(5,70)),(19,29))))),(21,39)));
tree tnt_520 = [&U] 
(1,((48,(((((27,(9,(20,(((18,((77,(85,(((54,(72,(3,(56,(2,(83,(32,47))))))),(((37,(7,(74,(38,55)))),(23,((22,(30,45)),(51,81)))),(14,(49,61)))),((71,(11,(58,86))),(34,(52,82)))))),(((25,(24,(6,(((4,(46,(73,84))),(50,57)),(43,53))))),(10,31)),(8,65)))),(15,(17,67))),(42,(44,(13,(87,(69,76))))))))),(78,(75,(12,(16,(35,66)))))),(28,((33,60),(63,(59,68))))),(62,(36,(26,(40,80))))),(79,(41,((64,(5,70)),(19,29)))))),(21,39)));
tree tnt_521 = [&U] 
(1,((48,((((((9,(20,(((18,((77,(85,(((54,(72,(3,(56,(2,(83,(32,47))))))),((((7,37),(74,(38,55))),(23,((22,(30,45)),(51,81)))),(14,(49,61)))),((71,(11,(58,86))),(34,(52,82)))))),(((25,(24,(6,(((4,(46,(73,84))),(50,57)),(43,53))))),(10,31)),(8,65)))),(15,(17,67))),(42,(44,(69,(13,(76,87)))))))),(27,41)),(78,(12,(16,(75,(35,66)))))),(28,(33,(60,(63,(59,68)))))),(62,(36,(26,(40,80))))),(79,(5,((19,29),(64,70)))))),(21,39)));
tree tnt_522 = [&U] 
(1,((48,((((((9,(20,(((18,((77,(85,(((54,(72,(3,(56,(2,(83,(32,47))))))),((((7,37),(74,(38,55))),(23,((22,(30,45)),(51,81)))),(14,(49,61)))),((71,(11,(58,86))),(34,(52,82)))))),(((25,(24,(6,(((4,(46,(73,84))),(50,57)),(43,53))))),(10,31)),(8,65)))),(15,(17,67))),(42,(44,(13,(87,(69,76)))))))),(27,41)),(78,(12,(16,(75,(35,66)))))),(28,(33,(60,(63,(59,68)))))),(62,(36,(26,(40,80))))),(79,((64,(5,70)),(19,29))))),(21,39)));
tree tnt_523 = [&U] 
(1,((48,((((((9,(20,(((18,((77,(85,(((54,(72,(3,(56,(2,(83,(32,47))))))),((((7,37),(74,(38,55))),(23,((22,(30,45)),(51,81)))),(14,(49,61)))),((71,(11,(58,86))),(34,(52,82)))))),(((25,(24,(6,(((4,(46,(73,84))),(50,57)),(43,53))))),(10,31)),(8,65)))),(15,(17,67))),(42,(44,(69,(13,(76,87)))))))),(27,41)),(78,(75,(12,(16,(35,66)))))),(28,(33,(60,(63,(59,68)))))),(62,(36,(26,(40,80))))),(79,((64,(5,70)),(19,29))))),(21,39)));
tree tnt_524 = [&U] 
(1,((48,(((((27,(9,(20,(((18,((77,(85,(((54,(72,(3,(56,(2,(83,(32,47))))))),((((7,37),(74,(38,55))),(23,((22,(30,45)),(51,81)))),(14,(49,61)))),((71,(11,(58,86))),(34,(52,82)))))),(((25,(24,(6,(((4,(46,(73,84))),(50,57)),(43,53))))),(10,31)),(8,65)))),(15,(17,67))),(42,(44,(13,(87,(69,76))))))))),(78,(75,(12,(16,(35,66)))))),(28,(33,(60,(63,(59,68)))))),(62,(36,(26,(40,80))))),(79,(41,((64,(5,70)),(19,29)))))),(21,39)));
tree tnt_525 = [&U] 
(1,((48,((((((9,(20,(((18,((77,(85,(((54,(72,(3,(56,(2,(83,(32,47))))))),(((37,(7,(74,(38,55)))),(23,((22,(30,45)),(51,81)))),(14,(49,61)))),((71,(11,(58,86))),(34,(52,82)))))),(((25,(24,(6,(((4,(46,(73,84))),(50,57)),(43,53))))),(10,31)),(8,65)))),(15,(17,67))),(42,(44,(13,(87,(69,76)))))))),(27,41)),(78,(12,(16,(75,(35,66)))))),(28,(33,(60,(63,(59,68)))))),(62,(36,(26,(40,80))))),(79,(5,((19,29),(64,70)))))),(21,39)));
tree tnt_526 = [&U] 
(1,((48,((((((9,(20,(((18,((77,(85,(((54,(72,(3,(56,(2,(83,(32,47))))))),(((37,(7,(74,(38,55)))),(23,((22,(30,45)),(51,81)))),(14,(49,61)))),((71,(11,(58,86))),(34,(52,82)))))),(((25,(24,(6,(((4,(46,(73,84))),(50,57)),(43,53))))),(10,31)),(8,65)))),(15,(17,67))),(42,(44,(69,(13,(76,87)))))))),(27,41)),(78,(75,(12,(16,(35,66)))))),(28,(33,(60,(63,(59,68)))))),(62,(36,(26,(40,80))))),(79,(5,((19,29),(64,70)))))),(21,39)));
tree tnt_527 = [&U] 
(1,((48,((((((9,(20,(((18,((77,(85,(((54,(72,(3,(56,(2,(83,(32,47))))))),(((37,(7,(74,(38,55)))),(23,((22,(30,45)),(51,81)))),(14,(49,61)))),((71,(11,(58,86))),(34,(52,82)))))),(((25,(24,(6,(((4,(46,(73,84))),(50,57)),(43,53))))),(10,31)),(8,65)))),(15,(17,67))),(42,(44,(13,(87,(69,76)))))))),(27,41)),(78,(75,(12,(16,(35,66)))))),(28,(33,(60,(63,(59,68)))))),(62,(36,(26,(40,80))))),(79,((64,(5,70)),(19,29))))),(21,39)));
tree tnt_528 = [&U] 
(1,((48,((((((9,(20,(((18,((77,(85,(((54,(72,(3,(56,(2,(83,(32,47))))))),((((7,37),(74,(38,55))),(23,((22,(30,45)),(51,81)))),(14,(49,61)))),((71,(11,(58,86))),(34,(52,82)))))),(((25,(24,(6,(((4,(46,(73,84))),(50,57)),(43,53))))),(10,31)),(8,65)))),(15,(17,67))),(42,(44,(69,(13,(76,87)))))))),(27,41)),(78,(12,(16,(75,(35,66)))))),(28,((33,60),(63,(59,68))))),(62,(36,(80,(26,40))))),(79,(5,((19,29),(64,70)))))),(21,39)));
tree tnt_529 = [&U] 
(1,((48,((((((9,(20,(((18,((77,(85,(((54,(72,(3,(56,(2,(83,(32,47))))))),((((7,37),(74,(38,55))),(23,((22,(30,45)),(51,81)))),(14,(49,61)))),((71,(11,(58,86))),(34,(52,82)))))),(((25,(24,(6,(((4,(46,(73,84))),(50,57)),(43,53))))),(10,31)),(8,65)))),(15,(17,67))),(42,(44,(13,(87,(69,76)))))))),(27,41)),(78,(12,(16,(75,(35,66)))))),(28,((33,60),(63,(59,68))))),(62,(36,(80,(26,40))))),(79,((64,(5,70)),(19,29))))),(21,39)));
tree tnt_530 = [&U] 
(1,((48,((((((9,(20,(((18,((77,(85,(((54,(72,(3,(56,(2,(83,(32,47))))))),((((7,37),(74,(38,55))),(23,((22,(30,45)),(51,81)))),(14,(49,61)))),((71,(11,(58,86))),(34,(52,82)))))),(((25,(24,(6,(((4,(46,(73,84))),(50,57)),(43,53))))),(10,31)),(8,65)))),(15,(17,67))),(42,(44,(69,(13,(76,87)))))))),(27,41)),(78,(75,(12,(16,(35,66)))))),(28,((33,60),(63,(59,68))))),(62,(36,(80,(26,40))))),(79,((64,(5,70)),(19,29))))),(21,39)));
tree tnt_531 = [&U] 
(1,((48,(((((27,(9,(20,(((18,((77,(85,(((54,(72,(3,(56,(2,(83,(32,47))))))),((((7,37),(74,(38,55))),(23,((22,(30,45)),(51,81)))),(14,(49,61)))),((71,(11,(58,86))),(34,(52,82)))))),(((25,(24,(6,(((4,(46,(73,84))),(50,57)),(43,53))))),(10,31)),(8,65)))),(15,(17,67))),(42,(44,(13,(87,(69,76))))))))),(78,(75,(12,(16,(35,66)))))),(28,((33,60),(63,(59,68))))),(62,(36,(80,(26,40))))),(79,(41,((64,(5,70)),(19,29)))))),(21,39)));
tree tnt_532 = [&U] 
(1,((48,((((((9,(20,(((18,((77,(85,(((54,(72,(3,(56,(2,(83,(32,47))))))),(((37,(7,(74,(38,55)))),(23,((22,(30,45)),(51,81)))),(14,(49,61)))),((71,(11,(58,86))),(34,(52,82)))))),(((25,(24,(6,(((4,(46,(73,84))),(50,57)),(43,53))))),(10,31)),(8,65)))),(15,(17,67))),(42,(44,(13,(87,(69,76)))))))),(27,41)),(78,(12,(16,(75,(35,66)))))),(28,((33,60),(63,(59,68))))),(62,(36,(80,(26,40))))),(79,(5,((19,29),(64,70)))))),(21,39)));
tree tnt_533 = [&U] 
(1,((48,((((((9,(20,(((18,((77,(85,(((54,(72,(3,(56,(2,(83,(32,47))))))),(((37,(7,(74,(38,55)))),(23,((22,(30,45)),(51,81)))),(14,(49,61)))),((71,(11,(58,86))),(34,(52,82)))))),(((25,(24,(6,(((4,(46,(73,84))),(50,57)),(43,53))))),(10,31)),(8,65)))),(15,(17,67))),(42,(44,(69,(13,(76,87)))))))),(27,41)),(78,(75,(12,(16,(35,66)))))),(28,((33,60),(63,(59,68))))),(62,(36,(80,(26,40))))),(79,(5,((19,29),(64,70)))))),(21,39)));
tree tnt_534 = [&U] 
(1,((48,((((((9,(20,(((18,((77,(85,(((54,(72,(3,(56,(2,(83,(32,47))))))),(((37,(7,(74,(38,55)))),(23,((22,(30,45)),(51,81)))),(14,(49,61)))),((71,(11,(58,86))),(34,(52,82)))))),(((25,(24,(6,(((4,(46,(73,84))),(50,57)),(43,53))))),(10,31)),(8,65)))),(15,(17,67))),(42,(44,(13,(87,(69,76)))))))),(27,41)),(78,(75,(12,(16,(35,66)))))),(28,((33,60),(63,(59,68))))),(62,(36,(80,(26,40))))),(79,((64,(5,70)),(19,29))))),(21,39)));
tree tnt_535 = [&U] 
(1,((48,((((((9,(20,(((18,((77,(85,(((54,(72,(3,(56,(2,(83,(32,47))))))),((((7,37),(74,(38,55))),(23,((22,(30,45)),(51,81)))),(14,(49,61)))),((71,(11,(58,86))),(34,(52,82)))))),(((25,(24,(6,(((4,(46,(73,84))),(50,57)),(43,53))))),(10,31)),(8,65)))),(15,(17,67))),(42,(44,(13,(87,(69,76)))))))),(27,41)),(78,(12,(16,(75,(35,66)))))),(28,(33,(60,(63,(59,68)))))),(62,(36,(80,(26,40))))),(79,(5,((19,29),(64,70)))))),(21,39)));
tree tnt_536 = [&U] 
(1,((48,((((((9,(20,(((18,((77,(85,(((54,(72,(3,(56,(2,(83,(32,47))))))),((((7,37),(74,(38,55))),(23,((22,(30,45)),(51,81)))),(14,(49,61)))),((71,(11,(58,86))),(34,(52,82)))))),(((25,(24,(6,(((4,(46,(73,84))),(50,57)),(43,53))))),(10,31)),(8,65)))),(15,(17,67))),(42,(44,(69,(13,(76,87)))))))),(27,41)),(78,(75,(12,(16,(35,66)))))),(28,(33,(60,(63,(59,68)))))),(62,(36,(80,(26,40))))),(79,(5,((19,29),(64,70)))))),(21,39)));
tree tnt_537 = [&U] 
(1,((48,((((((9,(20,(((18,((77,(85,(((54,(72,(3,(56,(2,(83,(32,47))))))),((((7,37),(74,(38,55))),(23,((22,(30,45)),(51,81)))),(14,(49,61)))),((71,(11,(58,86))),(34,(52,82)))))),(((25,(24,(6,(((4,(46,(73,84))),(50,57)),(43,53))))),(10,31)),(8,65)))),(15,(17,67))),(42,(44,(13,(87,(69,76)))))))),(27,41)),(78,(75,(12,(16,(35,66)))))),(28,(33,(60,(63,(59,68)))))),(62,(36,(80,(26,40))))),(79,((64,(5,70)),(19,29))))),(21,39)));
tree tnt_538 = [&U] 
(1,((48,((((((9,(20,(((18,((77,(85,(((54,(72,(3,(56,(2,(83,(32,47))))))),(((37,(7,(74,(38,55)))),(23,((22,(30,45)),(51,81)))),(14,(49,61)))),((71,(11,(58,86))),(34,(52,82)))))),(((25,(24,(6,(((4,(46,(73,84))),(50,57)),(43,53))))),(10,31)),(8,65)))),(15,(17,67))),(42,(44,(13,(87,(69,76)))))))),(27,41)),(78,(75,(12,(16,(35,66)))))),(28,(33,(60,(63,(59,68)))))),(62,(36,(80,(26,40))))),(79,(5,((19,29),(64,70)))))),(21,39)));
tree tnt_539 = [&U] 
(1,((48,(((((27,(9,(20,(((18,((77,(85,(((54,(72,(3,(56,(2,(83,(32,47))))))),((((7,37),(74,(38,55))),(23,((22,(30,45)),(51,81)))),(14,(49,61)))),((71,(11,(58,86))),(34,(52,82)))))),(((25,(24,(6,(((4,(46,(73,84))),(50,57)),(43,53))))),(10,31)),(8,65)))),(15,(17,67))),(42,(44,(69,(13,(76,87))))))))),(16,(78,(75,(12,(35,66)))))),(28,((33,60),(63,(59,68))))),(62,(36,(26,(40,80))))),(79,(41,((64,(5,70)),(19,29)))))),(21,39)));
tree tnt_540 = [&U] 
(1,((48,(((((27,(9,(20,(((18,((77,(85,(((54,(72,(3,(56,(2,(83,(32,47))))))),(((37,(7,(74,(38,55)))),(23,((22,(30,45)),(51,81)))),(14,(49,61)))),((71,(11,(58,86))),(34,(52,82)))))),(((25,(24,(6,(((4,(46,(73,84))),(50,57)),(43,53))))),(10,31)),(8,65)))),(15,(17,67))),(42,(44,(13,(87,(69,76))))))))),(16,(78,(75,(12,(35,66)))))),(28,((33,60),(63,(59,68))))),(62,(36,(26,(40,80))))),(79,(41,((64,(5,70)),(19,29)))))),(21,39)));
tree tnt_541 = [&U] 
(1,((48,(((((27,(9,(20,(((18,((77,(85,(((54,(72,(3,(56,(2,(83,(32,47))))))),((((7,37),(74,(38,55))),(23,((22,(30,45)),(51,81)))),(14,(49,61)))),((71,(11,(58,86))),(34,(52,82)))))),(((25,(24,(6,(((4,(46,(73,84))),(50,57)),(43,53))))),(10,31)),(8,65)))),(15,(17,67))),(42,(44,(13,(87,(69,76))))))))),(16,(78,(75,(12,(35,66)))))),(28,(33,(60,(63,(59,68)))))),(62,(36,(26,(40,80))))),(79,(41,((64,(5,70)),(19,29)))))),(21,39)));
tree tnt_542 = [&U] 
(1,((48,(((((27,(9,(20,(((18,((77,(85,(((54,(72,(3,(56,(2,(83,(32,47))))))),((((7,37),(74,(38,55))),(23,((22,(30,45)),(51,81)))),(14,(49,61)))),((71,(11,(58,86))),(34,(52,82)))))),(((25,(24,(6,(((4,(46,(73,84))),(50,57)),(43,53))))),(10,31)),(8,65)))),(15,(17,67))),(42,(44,(13,(87,(69,76))))))))),(16,(78,(75,(12,(35,66)))))),(28,((33,60),(63,(59,68))))),(62,(36,(80,(26,40))))),(79,(41,((64,(5,70)),(19,29)))))),(21,39)));
tree tnt_543 = [&U] 
(1,((48,((((((9,(20,(((18,((77,(85,(((54,(72,(3,(56,(2,(83,(32,47))))))),((((7,37),(74,(38,55))),(23,((22,(30,45)),(51,81)))),(14,(49,61)))),((71,(11,(58,86))),(34,(52,82)))))),(((25,(24,(6,(((4,(46,(73,84))),(50,57)),(43,53))))),(10,31)),(8,65)))),(15,(17,67))),(42,(44,(69,(13,(76,87)))))))),(27,41)),(78,(16,(75,(12,(35,66)))))),(28,((33,60),(63,(59,68))))),(62,(36,(26,(40,80))))),(79,((64,(5,70)),(19,29))))),(21,39)));
tree tnt_544 = [&U] 
(1,((48,(((((27,(9,(20,(((18,((77,(85,(((54,(72,(3,(56,(2,(83,(32,47))))))),((((7,37),(74,(38,55))),(23,((22,(30,45)),(51,81)))),(14,(49,61)))),((71,(11,(58,86))),(34,(52,82)))))),(((25,(24,(6,(((4,(46,(73,84))),(50,57)),(43,53))))),(10,31)),(8,65)))),(15,(17,67))),(42,(44,(13,(87,(69,76))))))))),(78,(16,(75,(12,(35,66)))))),(28,((33,60),(63,(59,68))))),(62,(36,(26,(40,80))))),(79,(41,((64,(5,70)),(19,29)))))),(21,39)));
tree tnt_545 = [&U] 
(1,((48,((((((9,(20,(((18,((77,(85,(((54,(72,(3,(56,(2,(83,(32,47))))))),(((37,(7,(74,(38,55)))),(23,((22,(30,45)),(51,81)))),(14,(49,61)))),((71,(11,(58,86))),(34,(52,82)))))),(((25,(24,(6,(((4,(46,(73,84))),(50,57)),(43,53))))),(10,31)),(8,65)))),(15,(17,67))),(42,(44,(69,(13,(76,87)))))))),(27,41)),(78,(16,(75,(12,(35,66)))))),(28,((33,60),(63,(59,68))))),(62,(36,(26,(40,80))))),(79,(5,((19,29),(64,70)))))),(21,39)));
tree tnt_546 = [&U]
[truncated: 35,221 more chars]
